# Supplementary material for: A human corticospinal organoid-slice connectoid model informs enhancer strategies for post-injury axon regrowth
Source: Cell Rep. Author manuscript; Available in PMC 2026 Jul 24. (PMC7619264; doi:10.1016/j.celrep.2026.117399)
Supplement: Data S1. Significant module hub genes obtained using WGCNA, related to Figure 6C. [file EMS216068-supplement-Data_S1__Significant_module_hub_genes_obtained_using_WGCNA__related_to_Figure_6C_.xlsx]

## Sheet: module_midnightblue
WGCNA hub genes		Gene Ontology	Term	FDR<0.02
RAP1GAP		GO:0030425	Dendrite	0.0039
B3GNT2		GO:0043005	Neuron projection	0.011
KCNJ3
IGFBP5
UBE2E2
FEZF2
B3GALNT1
GABRB1
PPM1K
NPR3
PLK2
HSPA4
EPHA7
THSD7A
GARS
SEMA3E
MET
CNTNAP2
TSPYL2
TSC22D3
MMP16
BAALC
ST3GAL1
PCSK5
INPP5F
TCERG1L
KRAS
FAIM2
PPP1R1A
SHISA2
CPNE6
DACT1
LINC00643
BCL11B
SCG5
CLDN6
CES4A
IL34
AC004158.3
MAP2K4
ASIC2
USP14
RAB27B
CCBE1
CDH7
SYNDIG1
TNNT1
WNT7B
KCNJ6

## Sheet: module_darkgrey
WGCNA hub genes		Gene Ontology	Term	FDR<0.02
NRXN1		GO:1904861	Excitatory synapse assembly	0.0078
SCN3A		GO:0042391	Regulation of membrane potential	0.0034
SCN9A
NLGN1
LSM11
BEND6
CACNA2D1
TPD52
IER5L
GRIN1
NTM
RASGEF1A
GABARAPL1
PTPRO
KCNMB4
NT5DC3
HSPH1
CYP46A1
NPTN
FAM171A2
UBE2Z
LINC00657
