# Supplementary material for: A human corticospinal organoid-slice connectoid model informs enhancer strategies for post-injury axon regrowth
Source: Cell Rep. Author manuscript; Available in PMC 2026 Jul 24. (PMC7619264; doi:10.1016/j.celrep.2026.117399)
Supplement: Data S2. [file EMS216068-supplement-Data_S2_.xlsx]

## Sheet: DLN DEGs
DLN DEG	LogFC	FDR		DLN_Regulatory Network Genes (Top 20)	Direction
MMP3	12.1096	2.33628e-07		ACTR2	UP
CRHBP	8.93457	1.64692e-12		ANK2	UP
MYZAP	7.66366	3.57486e-05		CLTC	UP
RPH3A	7.3288	5.30825e-06		FOS	UP
FFAR4	7.10312	8.14743e-05		HSP90B1	UP
RGS4	6.74985	1.75989e-07		KHDRBS3	UP
MET	6.6007	0.000345803		NRXN1	UP
CALCRL	6.02812	0.00131904		PCDH9	UP
RP11-506F3.1	6.0003	3.50343e-07		PTEN	UP
RASAL1	5.87693	3.4506e-05		SLC17A7	UP
TRHDE	5.87083	1.09235e-05		SYP	UP
EGR4	5.85872	1.84543e-05		SYT11	UP
FAM153A	5.85288	1.90218e-05		APEX1	DOWN
RASGRF2	5.82244	8.70398e-06		C14orf1	DOWN
SLC17A8	5.78967	1.84543e-05		EEF1D	DOWN
PHLDB2	5.69942	0.000646997		EIF4A1	DOWN
VWC2L	5.67734	5.46543e-05		FDFT1	DOWN
ZFPM1	5.54214	4.67021e-29		MSRA	DOWN
LINC00473	5.35605	6.34607e-06		MTCH2	DOWN
SEMA5A	5.33235	0.000262841		SNRPE	DOWN
BMP2	5.26013	0.000203731
ARHGAP6	5.22168	0.000409472
MC4R	5.16882	0.000244628
PTPRT	5.14572	0.0013443
GPR179	5.11456	0.000167136
TNFSF9	5.1123	5.19409e-05
CAMK2N2	5.10961	8.85486e-12
RP11-384O8.1	5.01606	0.000494032
ACAN	4.98731	4.89696e-05
AC005592.2	4.93363	9.64983e-05
GOLT1A	4.91663	0.00159707
PTGS2	4.87942	8.94565e-06
GABRA1	4.86145	0.00266793
SLC24A3	4.81734	0.000532758
IL12RB2	4.78949	0.00234135
CRH	4.77968	0.00277119
SSPN	4.76472	0.00340406
CLEC2L	4.76248	5.88862e-08
CACNA2D3-AS1	4.74452	0.00106039
CRYAB	4.74407	3.14291e-12
HES5	4.71965	8.30396e-05
GCNT4	4.68622	5.63924e-05
GRIN2A	4.68609	5.83967e-07
SPARCL1	4.68362	0.00714873
DUSP6	4.68351	3.57486e-05
NPAS4	4.66866	1.5711e-05
ISM1	4.66631	0.000136747
SERTM1	4.60339	0.00215901
TUBA4A	4.55597	1.65885e-06
SLC7A8	4.53556	8.38799e-05
GPR158	4.52404	0.00219335
FRMPD2	4.5184	0.00466357
HRH1	4.50025	0.0045141
SPRY4	4.47939	2.28188e-05
KIAA1211L	4.47187	0.00179084
NRGN	4.45812	0.00956209
CPLX3	4.45192	0.00169833
CBLN2	4.4186	0.00235786
TENM1	4.40634	0.000718203
LUZP2	4.38996	0.000861623
EPB41L4B	4.3724	4.8743e-06
MTRNR2L12	4.36876	2.9043e-10
RELN	4.33671	0.00306842
FAT2	4.31387	0.00179084
APOE	4.30769	0.00129385
ANOS1	4.30397	1.35778e-05
PCP4	4.29707	0.00273839
CCK	4.25528	0.00434083
GDF15	4.25317	0.00819819
NALCN	4.20275	0.00100781
MAP3K5	4.20074	0.00806242
DIRAS2	4.19582	0.00074283
GRM5-AS1	4.17781	1.62268e-05
RCAN2	4.15592	0.00274275
MYH15	4.15474	0.00124209
GDA	4.01664	0.00955915
RP4-555D20.2	3.99179	0.000236656
CHRM2	3.98911	1.3187e-05
GABRA4	3.98487	1.94159e-11
DKK2	3.94206	0.00446934
RP11-9G1.3	3.93089	0.000133527
PTPRR	3.92209	0.000547688
VGF	3.89616	8.70398e-06
RP13-39P12.3	3.88052	0.00106039
CNTN4	3.86828	3.87256e-05
FAM129A	3.85658	0.00693513
KIAA1217	3.84202	0.00483651
RAB12	3.8226	1.22357e-11
SLC26A7	3.80805	0.004677
CD164L2	3.78563	0.00717147
RASSF8	3.77797	0.000119561
IPCEF1	3.7699	0.0021277
LGI2	3.76002	0.00190026
NANOS1	3.74971	6.60965e-08
PCP4L1	3.74439	0.0045141
ST7-AS1	3.74188	8.38799e-05
GDF10	3.7095	0.00159707
CITED4	3.69512	6.07877e-06
JUND	3.68999	4.61203e-20
KCNC2	3.68496	0.000118904
FILIP1L	3.67817	0.00121292
PCSK1	3.65515	0.00698687
FTCDNL1	3.65208	0.00430531
TDO2	3.65143	0.00325072
BHLHE41	3.64988	0.00580323
CD81	3.63848	1.4765e-19
RP11-334C17.5	3.63262	0.000242633
PLXNC1	3.63192	1.52816e-05
GALNT9	3.61219	0.00233572
SHANK3	3.60461	1.14216e-06
SHISA8	3.60196	2.00035e-07
CTD-2553C6.1	3.59806	0.00293889
FAM171A2	3.56957	1.98336e-17
NRXN3	3.53966	0.00079252
GSG1L	3.50278	0.000924492
CSMD1	3.50203	0.000283958
DRP2	3.50105	0.00442644
ADCYAP1	3.49864	0.000433202
ARHGAP26	3.49812	0.00216469
NEDD4	3.48801	0.00153163
IER5L	3.47857	1.98336e-17
CTA-243E7.4	3.46935	0.00581515
SCG2	3.46893	5.83289e-05
RP5-858L17.1	3.45787	0.00132805
MBP	3.4436	0.00605463
EGR3	3.43465	0.00137907
CHRM3	3.43199	0.00705912
EMP2	3.42607	8.38317e-05
C1orf54	3.40255	1.28903e-05
CREG2	3.39855	1.35376e-06
NPTN	3.38661	7.46094e-19
ATP10A	3.38355	0.00440211
PDXP	3.37706	0.00447211
WNT4	3.36393	4.11671e-08
FAM110C	3.35891	0.00172508
ST8SIA5	3.3442	0.00795811
HLA-DPB1	3.33914	0.00889758
GJC2	3.33862	0.00439779
CDH8	3.32268	0.000217988
MUM1L1	3.32241	0.00198647
ZNRF2	3.31165	8.27394e-10
DDN	3.31149	0.000217988
TTN	3.30281	0.000964754
UST	3.30016	0.000632956
ICAM5	3.28592	2.91722e-05
2011-03-01	3.28331	0.000119834
DRD1	3.278	0.00183485
THRB	3.27231	0.00352519
ARAP2	3.26946	0.00278647
PABPC1L2B	3.26453	0.0059185
VEGFB	3.25696	1.22357e-11
RASD2	3.25444	0.00985923
HRH3	3.25245	0.00064092
NRIP3	3.24619	0.000397398
EEF1A2	3.2309	5.42559e-07
REPS2	3.21827	0.000594503
RP11-144G7.2	3.2114	0.00601859
SLIT3	3.20869	7.09447e-05
RP11-379F4.4	3.20685	0.00383485
FMN1	3.20379	0.00686786
ARHGEF28	3.18897	0.00160425
SPRY2	3.18154	0.000251863
HCN1	3.15955	0.00375377
FGF2	3.1567	0.000666801
LPCAT2	3.15258	0.00277119
DHRS2	3.14956	2.91721e-06
CDH12	3.13101	5.14863e-05
RP11-173D3.1	3.13052	0.00598408
AC005523.2	3.12714	9.74926e-05
SHISA9	3.1231	2.84289e-07
MCC	3.12099	0.00445242
SKAP2	3.11056	8.72836e-05
CACNB2	3.11042	3.19844e-05
ZNF385B	3.10381	0.00100466
SLC6A1	3.10358	0.000135101
SLC7A14	3.09992	0.00136947
EOGT	3.09254	0.00641115
ADCY2	3.07358	0.00609406
PCDH10	3.06435	0.000169928
KCNK1	3.05311	0.00289238
CGN	3.04971	0.0040979
BTBD6	3.04624	4.72894e-12
RP1-269M15.3	3.04521	0.00633951
BDNF	3.03251	3.76684e-05
LRP1B	3.02136	0.000113401
RP11-575L7.8	3.0073	0.00751192
SLC6A17	3.00569	0.000200946
RAB11FIP3	3.00383	1.35778e-05
COL19A1	3.00302	0.00197436
COL12A1	3.00129	0.000884606
CXorf57	2.99529	0.00386096
RP11-21A7A.4	2.99445	0.00800815
JDP2	2.98701	0.000594503
TRNP1	2.9783	1.31034e-09
RBP4	2.96706	0.000874154
TMEM158	2.96437	1.22357e-11
ADRA2C	2.95108	1.72457e-05
SIRPA	2.9486	0.000203034
CAMK2N1	2.94846	1.05577e-07
RASGRF1	2.91396	3.48601e-06
PHLDA2	2.90533	0.000599714
COBL	2.90252	0.00355284
METRNL	2.89834	7.54149e-05
TMEM45A	2.88521	0.00247045
FADS6	2.87118	0.00893384
SPOCK2	2.85449	0.00394379
CIT	2.85322	0.0050392
RNF217	2.8499	2.19618e-05
ZDBF2	2.8484	2.55142e-10
VWA5A	2.84618	0.00489768
USP43	2.83724	0.006774
PRPH	2.83658	0.00786349
C15orf59	2.83094	2.00035e-07
FOS	2.82597	1.90884e-05
ATF3	2.81782	0.000630326
CSPG5	2.81507	4.69883e-07
KCND1	2.81251	0.00601631
FAM153B	2.80833	0.00748714
TIMP3	2.80465	0.00287023
CTC-550B14.7	2.80233	0.00988773
ANO5	2.79381	0.00140102
FNDC5	2.7692	0.00426394
ETS2	2.7462	0.000174279
LRRTM3	2.74399	0.00332332
NLGN4X	2.72513	0.000429726
RIMS1	2.71408	0.000453121
RP11-227G15.11	2.70154	0.00269107
KISS1R	2.69573	2.84289e-07
ARID5B	2.69363	1.04942e-05
PITPNM3	2.69149	0.00162713
HCN2	2.68631	0.000248591
PCDH17	2.67134	0.000242633
PTPRE	2.6643	3.61477e-05
SLC2A13	2.66134	0.0067677
FAM135B	2.65967	0.00177623
LMTK2	2.65329	0.000260383
OLFM3	2.64507	0.00660656
HRK	2.64399	8.30396e-05
TMEM51-AS1	2.64354	0.00642177
C2orf72	2.63213	0.0011515
QPRT	2.62654	0.00384372
CDH11	2.61839	3.57486e-05
UBE2QL1	2.60666	4.69883e-07
GABRB2	2.60511	2.01066e-06
FAM196A	2.60083	3.57614e-05
ZNF365	2.59754	0.000774176
CNTNAP4	2.59714	0.00139836
CLMN	2.59298	0.00243853
LHFPL2	2.59026	0.00724496
STXBP5L	2.58717	0.00536509
CDKN1C	2.58	0.00296209
MBD2	2.54719	3.87256e-05
SHC2	2.54116	2.00035e-07
GABRB1	2.53198	4.25712e-05
NR4A1	2.52016	1.36125e-05
SGSH	2.51715	0.00889073
SYN2	2.51046	3.57486e-05
CBARP	2.50077	7.0746e-06
NPPC	2.49601	0.000594503
PCDH11X	2.49391	0.0050392
NECAB2	2.48837	0.00122104
ZNF483	2.48471	0.000924492
ATP7A	2.4812	1.22434e-05
RILPL1	2.47472	1.02052e-06
PRKG1	2.47122	0.00269107
HOOK1	2.45957	3.57943e-07
CASKIN1	2.45778	7.09447e-05
RAB11FIP1	2.45494	0.00059255
UBE2M	2.45428	1.72848e-08
HS6ST2	2.4507	0.00219118
TMEM65	2.4392	1.63643e-06
PARP8	2.42133	0.00140853
CDC14B	2.42017	0.00131904
C1orf233	2.41039	7.92046e-05
MBNL2	2.4075	0.000439809
CALY	2.40016	7.40213e-05
GNAS	2.39536	1.5705e-06
ANKRD9	2.39352	0.00105022
PER3	2.38643	0.00399526
KIAA1958	2.38188	0.0021277
MGAT4B	2.37534	1.31034e-09
MGAT4A	2.36287	6.45198e-06
FUT9	2.35755	0.0010226
MT-ATP8	2.35202	0.0045141
PPP2R2C	2.34599	3.19844e-05
PLEKHH1	2.34263	0.00811474
RP11-37B2.1	2.3381	0.0052694
PHF24	2.33636	0.000662275
CACNA1D	2.3362	0.00138798
TPPP	2.33299	0.0049309
ACSL6	2.32955	0.00312752
INPP5A	2.327	0.00278647
MXRA7	2.32164	1.09235e-05
UNC13A	2.32141	0.000129142
SYT13	2.31051	0.000791176
ZER1	2.30812	2.48556e-06
ANXA11	2.30302	0.00666433
HPCAL4	2.29532	0.00453577
FAM102B	2.29473	0.00664671
RP11-395G23.3	2.29323	0.00177623
FAM199X	2.29091	4.12767e-05
BOD1L1	2.28777	3.80893e-08
MT3	2.28642	0.00631475
SLC1A2	2.26595	0.00325072
KCNF1	2.26243	0.000258567
GLS	2.24688	0.000426384
RHCE	2.23979	0.00277119
NPAS2	2.23687	0.0011515
NCS1	2.2368	3.12162e-06
PLP1	2.23165	0.00282223
PALM2	2.22855	0.00524204
PLXDC1	2.22135	0.00292841
OSBPL1A	2.21559	0.000174406
MICAL2	2.20857	0.0011515
ALYREF	2.20472	0.000594503
SHC3	2.20385	9.39732e-07
CAMK2D	2.19338	0.000134235
DDIT3	2.19308	0.0053947
MXD1	2.1816	0.00210834
TMEM132E	2.18102	0.0086207
RP11-172H24.4	2.18006	8.70398e-06
SLC7A1	2.17207	0.000454026
ADGRL3	2.17061	3.36307e-05
PLPPR4	2.15516	0.000619823
NHS	2.15449	0.00426394
DGKH	2.15208	0.00292935
TSPYL2	2.14865	1.12259e-05
PACSIN1	2.14665	0.00332332
AK5	2.1456	0.00335961
TTC39B	2.14397	0.00176722
DGKI	2.13395	0.000139818
DANT2	2.12797	0.00132805
TSHZ1	2.12089	2.42918e-05
NR1D2	2.11906	0.000522141
TMEM132B	2.11212	0.000258567
DUSP8	2.1117	2.00035e-07
SAMD1	2.09498	2.49924e-07
CHN2	2.0948	0.000771009
HSPA12A	2.08837	0.000822828
TBL1X	2.08714	0.00161206
ZCCHC2	2.08626	4.53605e-05
PDK3	2.07597	0.0037313
MAPK4	2.06956	0.00365231
ALDH5A1	2.0593	0.00187461
PID1	2.04818	0.00639199
AATK	2.04573	0.00366664
BEND7	2.03929	0.00325072
RIMS4	2.03312	0.00046614
GRID2	2.02605	0.00131904
SLITRK5	2.02232	0.000454026
GABBR2	2.0183	0.000226548
ARL4C	2.01403	1.68683e-06
KCNMA1	2.01396	0.00187461
HDAC4	2.01117	0.00109581
RHOQ	2.00572	6.31705e-05
B4GALT6	2.00529	0.00841194
CACNA2D3	2.00059	0.00317617
PRICKLE2-AS1	1.99757	0.00506269
ACSL4	1.99353	8.70398e-06
PRICKLE2	1.99187	0.00277119
USF1	1.98864	0.00840774
KIAA1107	1.98668	1.65589e-06
KLF16	1.98034	0.000444033
SIPA1L3	1.97325	0.0054714
PHACTR2	1.97047	0.00644771
RAPGEF5	1.9649	0.000227407
RFNG	1.96154	3.87256e-05
RNF19B	1.95877	0.000242011
PMEPA1	1.95798	0.000242046
RASGEF1A	1.95348	0.000765557
CPEB1	1.95341	0.00361517
SIK3	1.95334	1.5711e-05
SYT7	1.9523	0.00066282
CNTN1	1.95218	0.000466892
CEBPB	1.95178	0.00214937
CNTNAP3B	1.94516	0.00532004
CBX4	1.93871	0.000239062
NEBL	1.93413	0.000479238
MMP16	1.93223	0.000124075
AGFG1	1.93102	3.56004e-05
PLCB1	1.93082	0.000272867
MAPK9	1.93074	0.00131649
MT-CYB	1.92674	0.00392454
INAFM2	1.92612	0.00341562
CASK	1.91515	1.56316e-05
FBLL1	1.91479	8.40944e-05
SRPRA	1.91387	0.000236509
LINC00672	1.91054	0.00427711
ZNF853	1.90074	0.00162713
XKR6	1.89341	0.0061509
WTIP	1.88794	0.00328888
IL17D	1.88195	0.00644045
RNF215	1.88071	0.000680944
NAP1L2	1.87047	0.00363571
AGAP3	1.86915	1.21752e-05
EGR1	1.85322	0.000380281
SRCIN1	1.84656	0.00178295
SORCS3	1.83731	0.00786349
NRXN1	1.8338	0.00121429
SLC1A1	1.83307	0.000201208
LONRF2	1.83303	8.31711e-05
RAB3B	1.83124	0.00680635
ARFGEF3	1.82319	4.3091e-05
DVL1	1.81788	0.000450907
ARFGEF2	1.80947	0.0053225
NRG3	1.8071	0.000452377
ATP1B1	1.79534	0.00706727
PURA	1.79294	0.00301615
TAPT1	1.78982	0.00161006
KMT2B	1.78793	0.000306479
CMTM4	1.78539	0.00348401
DNAJC6	1.78517	0.00102251
SLC6A8	1.77961	0.000797958
PRKCE	1.77483	0.00301615
APBA1	1.77357	0.000762594
DOC2B	1.76907	0.00461843
SYNJ1	1.76881	0.00166301
SLC26A11	1.76416	0.00355284
TMEM130	1.754	0.00483651
ZBTB16	1.74985	0.00719271
ZNF787	1.74741	0.00270593
FMR1	1.7437	7.50346e-05
FAM168A	1.73805	4.48633e-05
KCNB1	1.73313	0.00109106
CALN1	1.7201	0.00515453
RP1-34H18.1	1.71928	0.00922737
HIVEP1	1.71656	0.00289031
GOLGB1	1.71199	2.27606e-05
SLC8A1	1.70775	0.000594503
CLTC	1.70285	0.0013443
SMARCA1	1.69783	0.000470333
FBXO41	1.69498	0.00276837
WWP1	1.69107	0.00310511
NUFIP2	1.69094	0.000553525
SGPP1	1.68859	0.00159302
P4HA2	1.67768	0.00779929
ADRBK2	1.67628	0.000613692
ADRBK1	1.67405	0.00022492
NFIL3	1.67035	0.00264208
MT-ND6	1.66721	0.00260662
ZNF704	1.66631	0.000426384
TADA2B	1.66117	0.0021058
PREPL	1.652	0.00735557
FAM169A	1.64888	0.00025173
HSPH1	1.64741	0.000874154
SESN2	1.64029	0.00670227
RNF157	1.64029	7.40213e-05
DTX1	1.63521	0.000946739
PSD3	1.6333	0.00111858
YPEL2	1.63176	0.0036218
PRKACA	1.63092	0.00269107
SAMD12	1.61928	0.00289031
TRIM23	1.61735	0.000594503
GRAMD1B	1.61422	0.0045141
TJP1	1.60799	0.0045141
USP7	1.60471	0.000231131
TRIB2	1.60064	0.00325072
GALNT1	1.59759	7.09447e-05
CCNY	1.59237	0.000545519
STK39	1.59106	0.0053874
2008-09-01	1.58855	0.00879301
PGM2L1	1.5861	0.00661253
MEGF8	1.58247	0.00178508
NAPB	1.58196	0.00653944
SLK	1.58067	0.00102333
KHDRBS3	1.58052	0.000155872
SLC5A3	1.58022	0.00111839
DUSP7	1.57796	0.00806706
MAP3K12	1.57404	0.00939169
TACC1	1.5735	0.00698687
PKIA	1.56933	7.98758e-05
OCRL	1.56466	0.00202466
EPS15	1.56459	0.00259085
DDAH1	1.56291	0.00912752
OXCT1	1.56263	0.00214937
JPH3	1.56098	0.000953423
CELF4	1.55847	0.00644691
SGSM1	1.55476	0.00698687
BRSK2	1.55358	0.000283958
SMIM13	1.55261	0.000874154
ZYG11B	1.54937	0.000185592
SLC17A7	1.5453	0.00134387
CENPB	1.54147	0.0039055
SLC2A3	1.53689	0.000545519
SYNE1	1.53394	0.00459026
ARCN1	1.53158	0.00178508
EVL	1.53089	0.00016893
PDGFA	1.53024	0.0065737
SGIP1	1.52742	0.00737269
SLC4A10	1.52628	0.000610319
NOV	1.5251	0.00191828
TRIM73	1.52405	0.00814811
BACE1	1.52272	0.00105334
ZNF441	1.51966	0.00609406
GUCY1A2	1.51892	0.0059185
HACD1	1.51825	0.0099956
MROH1	1.51729	0.0045141
NTRK2	1.5115	0.00740904
ERC2	1.51102	0.0045141
GATAD1	1.50763	0.000264116
TPRN	1.50643	0.00606174
SNIP1	1.50643	0.004677
CCDC64	1.50636	0.00654645
SNAP91	1.50537	0.00411189
SYT4	1.50509	0.00291758
GIT1	1.50206	0.00537688
ATP2B2	1.49804	0.00681414
GNA12	1.49764	0.00259085
ERLIN2	1.49647	0.00719271
ACVR2A	1.49542	0.00178508
STXBP5	1.49434	0.00724496
BRD1	1.48853	0.00118541
LIN7C	1.48653	0.00038915
IQSEC1	1.48522	0.00493567
TPRG1L	1.48305	0.00666933
SYP	1.47656	0.000964754
WDR7	1.47024	0.0050392
PLEKHM2	1.46842	0.00655605
PURB	1.46393	0.00335961
GFPT1	1.45906	0.00585651
CCBE1	1.44402	0.00670847
JAZF1	1.44231	0.009061
FOXK2	1.43933	0.00105739
STK11	1.43736	0.00619511
TSPYL4	1.43714	0.00285573
C16orf52	1.43678	0.000565756
AGTPBP1	1.4354	0.00767173
SOS1	1.43449	0.00064092
GPRIN3	1.43198	0.00179192
HS3ST4	1.43109	0.00585651
NR4A3	1.42035	0.00670847
SEL1L	1.41658	0.0086207
UPF1	1.4123	0.00822509
PTEN	1.40691	0.00211555
STK24	1.40652	0.00656774
HSPA13	1.40381	0.00468124
CCDC113	1.40206	0.00854571
ANKRD11	1.40161	0.000547688
DACT3	1.3975	0.00308706
ZBTB7A	1.39749	0.00178508
AKT1	1.39545	0.00935285
MTURN	1.39317	0.00219118
GABRG2	1.38904	0.00287023
MED27	1.383	0.0086402
EXT1	1.3806	0.00590415
KIF3B	1.3806	0.00428575
TTL	1.37919	0.00207081
DNAJC12	1.3784	0.0052115
RABGAP1L	1.36752	0.003884
MAPRE2	1.36504	0.00899456
EP300	1.36342	0.00864459
TUB	1.35565	0.00811474
MAFG	1.35328	0.00342496
HIPK1	1.35026	0.00726774
LRCH2	1.35024	0.00670767
ANK2	1.34917	0.00399526
TGOLN2	1.34873	0.00161206
CSNK2A2	1.34609	0.00179084
ATP6V1A	1.34002	0.00607887
LMO4	1.33918	0.00132805
COL4A3BP	1.33158	0.00289031
ZBTB4	1.32779	0.00800815
ATRN	1.32767	0.00601859
GOLGA3	1.32643	0.00899053
NRIP1	1.32142	0.0045919
LMTK3	1.32065	0.00737695
ARHGAP20	1.31931	0.00444697
MYCBP2	1.31732	0.00293889
VKORC1L1	1.31596	0.00220994
B4GALT2	1.31374	0.00885379
RAB6B	1.31223	0.00634418
IRGQ	1.31161	0.00786888
FNIP2	1.31121	0.00442984
SCN2A	1.29127	0.00592575
CACNA1A	1.28394	0.00598408
SIPA1L2	1.2798	0.00601631
FAM20B	1.27121	0.00845348
ACTR2	1.25569	0.00644771
ARHGAP21	1.24331	0.00492336
USP14	1.24212	0.00581515
SYT11	1.2314	0.0072203
CIB1	1.2301	0.00614795
MAPK1	1.2184	0.00856845
LANCL1	1.21777	0.00751819
STK32C	1.21431	0.00811474
RANBP9	1.21219	0.0097341
SCN3A	1.20933	0.00800815
HUWE1	1.20646	0.00833966
FARP1	1.20164	0.00544213
CMIP	1.18894	0.00795811
RP5-1187M17.10	1.18681	0.00990846
SUCO	1.17913	0.00998348
CPEB4	1.17477	0.00535971
FEM1B	1.17337	0.00800891
NDUFS1	1.15905	0.0045141
RAPGEF2	1.15896	0.00475791
WASF3	1.15866	0.00726774
MARK1	1.14982	0.00839312
RAB21	1.12087	0.00806706
JAK1	1.10751	0.0098576
GDI1	-1.09444	0.00936384
SDR39U1	-1.10353	0.00705912
DPM1	-1.15582	0.00745303
MTCH2	-1.16271	0.00437296
PPP1R11	-1.16337	0.0098576
SNRPG	-1.16396	0.0087676
CCZ1	-1.17493	0.00833966
SRSF1	-1.1853	0.00728156
CDK4	-1.19004	0.00524466
HSF1	-1.20191	0.00328888
THAP1	-1.20274	0.00751819
IDH2	-1.20459	0.00310988
NDUFA13	-1.21756	0.00957897
MAPK7	-1.23368	0.00637668
CLASP1	-1.23748	0.00527189
JOSD2	-1.23792	0.00922737
ZNF414	-1.23833	0.00468472
CARHSP1	-1.23931	0.003935
AKR1A1	-1.24046	0.00609913
EIF4A1	-1.24558	0.00947019
HSD17B10	-1.25129	0.00522224
PRR3	-1.25674	0.0053947
MVD	-1.25944	0.00437296
AKT1S1	-1.28752	0.00540773
RPS9	-1.29349	0.00806706
BRMS1	-1.29743	0.00585651
ZNF3	-1.30086	0.00505574
ZNF467	-1.3144	0.00335961
CNOT6	-1.31615	0.0045141
PRR14	-1.33061	0.00724496
RHNO1	-1.33688	0.00116732
BAIAP2-AS1	-1.33879	0.00306317
RPS15	-1.34112	0.00876468
RFXANK	-1.34258	0.00726774
SLC35A4	-1.3457	0.00452197
PPP1R1B	-1.34707	0.00217464
RPL36	-1.35972	0.00375377
SNRPE	-1.35975	0.00758419
TRAM1L1	-1.36567	0.00758031
MVK	-1.36592	0.00493567
C6orf48	-1.37478	0.00307127
HMBS	-1.37592	0.00440403
FAM96A	-1.38342	0.00195706
MLLT11	-1.38348	0.00936384
HES6	-1.38501	0.00483651
B4GALT3	-1.38729	0.000765557
LRRC20	-1.3881	0.00198647
ST3GAL1	-1.39199	0.00140369
CENPV	-1.39899	0.00106245
PSMA2	-1.40568	0.00669742
SPG21	-1.40921	0.0010686
HNRNPA0	-1.40997	0.00190026
DLK2	-1.41412	0.00269107
RALY	-1.41492	0.000865528
YBX1	-1.4168	0.00440507
AAAS	-1.42198	0.00601859
INO80E	-1.42518	0.000790533
KCTD5	-1.42833	0.00820705
THEM6	-1.429	0.00795811
SF3A2	-1.4313	0.00271924
PET100	-1.43502	0.00203353
EGLN2	-1.43989	0.00117801
NME4	-1.43995	0.00392454
KARS	-1.44773	0.000465321
SMARCB1	-1.45057	0.00178508
TOB2	-1.45241	0.00325072
MARCKSL1	-1.45369	0.00795811
HMGA1	-1.45487	0.000516957
SEMA6D	-1.45959	0.00356711
UBE2L6	-1.46301	0.00470693
RPL35A	-1.47158	0.0085276
RPS28	-1.47213	0.0011515
OAZ2	-1.47326	0.000231131
RPL35	-1.48353	0.00111267
RPS2	-1.48454	0.00261555
RNF138	-1.49224	0.000426384
DVL2	-1.5039	0.00269107
STARD4-AS1	-1.50726	0.000357958
LINC01560	-1.51751	0.0019701
MLLT4-AS1	-1.51951	0.000242011
BLOC1S1	-1.52091	0.00473278
PHLDA1	-1.52228	0.00423626
MSI1	-1.52278	0.0086207
RPL23A	-1.5254	0.00858248
FAM57B	-1.52688	0.000426384
RP11-395A13.2	-1.53043	0.0045919
POLD2	-1.5488	0.00159707
MSRA	-1.55487	0.00641919
TUBB	-1.56936	0.00195756
SH2B2	-1.57314	0.0015882
RP11-192H23.6	-1.57378	0.000874154
SMC4	-1.57613	0.0052421
SNX12	-1.58006	0.00103581
SLC35B2	-1.58377	0.00507979
LINC00685	-1.58603	0.000883973
C14orf1	-1.58896	0.000398813
CNTFR	-1.58967	0.00585519
C17orf49	-1.5923	0.00319412
QARS	-1.59266	0.00606174
RPL37A	-1.59342	0.00442984
RPL21	-1.59377	0.0021277
WDR34	-1.60124	0.00348401
RPLP2	-1.6126	0.00399526
CKS1B	-1.62428	0.00191828
DAP	-1.62945	0.000302023
EMX1	-1.63709	0.00800815
CHST10	-1.63875	0.00275848
SERINC2	-1.64191	0.000547688
AC004158.3	-1.64871	0.00561133
THOC6	-1.65016	0.000672977
RPL39	-1.65278	0.00740904
H2AFY2	-1.65392	0.00386096
LIMCH1	-1.65649	0.00299122
CDCA4	-1.65981	0.00751819
SRSF3	-1.66753	0.0059185
SORBS3	-1.68785	0.00765054
RPS18	-1.69804	0.00247045
MRPL23	-1.69998	0.00218927
FAM84B	-1.70166	0.00516514
EEF2	-1.7028	0.000786661
CES4A	-1.70883	3.79629e-05
MPST	-1.71272	0.00120481
MCM3AP-AS1	-1.72125	0.00371047
CLDN6	-1.73425	0.00166216
UCP2	-1.74305	0.000557618
MAD2L2	-1.75048	0.000157754
AC090498.1	-1.75169	3.26141e-05
RPS29	-1.76323	0.000272867
NEUROG2	-1.76385	0.00191155
RPS15A	-1.77509	0.00327034
ACTL6A	-1.783	0.004243
RPL7	-1.78607	0.00284392
RPS19	-1.79591	0.0045141
RP11-686O6.2	-1.79728	0.00289031
TMEM161B-AS1	-1.79827	0.00794414
RPS6	-1.80321	0.000569847
ATAT1	-1.80335	0.00202466
RP11-61J19.5	-1.80361	0.00740904
KLHL25	-1.80479	0.00164583
RPL26	-1.81721	0.0045141
TMEM97	-1.82307	0.00841194
LRRC1	-1.82775	0.00545253
FGFBP3	-1.82834	9.84982e-05
ACVR2B	-1.8505	0.000213082
SNHG25	-1.85071	0.00230782
OCIAD2	-1.85257	0.000806736
G6PD	-1.85649	4.12767e-05
RBM3	-1.85659	1.65885e-06
MTFR1	-1.86942	0.00340379
DHCR7	-1.87385	0.00289031
RPL3	-1.88014	0.000352739
HNRNPA1	-1.88942	0.000201208
ZNF300	-1.89051	0.00371047
ID2	-1.89573	0.00281028
GLTSCR2	-1.91012	2.29318e-05
ACAT2	-1.9141	0.000136747
QSOX2	-1.91622	0.00132194
FAM110A	-1.92122	8.38799e-05
RPL27A	-1.92593	0.000113159
LINC01551	-1.92832	0.00581515
ACSS2	-1.9379	0.00359372
CTD-2369P2.10	-1.94038	0.00039977
SHPK	-1.95361	0.008828
SLC25A6	-1.95398	3.19844e-05
EIF3L	-1.96907	0.00142727
ERV3-1	-1.97026	1.22378e-05
CLIC1	-1.97793	0.000107934
RPL34	-1.99221	0.000239062
DCC	-2.02059	0.009061
FDFT1	-2.02125	0.00669894
RPL4	-2.02169	0.00149689
PLP2	-2.02379	0.006774
RPS27	-2.0252	7.19881e-05
RPL13A	-2.02857	0.00074283
HIST1H4C	-2.03699	1.14216e-06
RPS10	-2.05731	0.000258567
HMG20B	-2.05744	0.000207645
SYNE2	-2.07055	0.00833966
DDAH2	-2.08679	0.000594503
RP4-798A10.7	-2.09128	6.63761e-05
INSIG1	-2.09791	0.0011515
RPL36A	-2.10376	0.000242633
RPL41	-2.10408	5.51481e-06
TMEM98	-2.11838	3.5934e-06
BDH1	-2.1793	0.00047627
CTD-2034I4.2	-2.18223	0.0022893
CCDC71	-2.24832	0.000545519
HNRNPA1L2	-2.25923	2.01398e-05
NEUROD2	-2.26013	9.62685e-05
TEAD2	-2.27485	0.00806706
RPL17	-2.28948	5.74748e-08
LIMD2	-2.30401	3.16306e-06
MDFI	-2.30615	0.009615
PRKX	-2.30818	0.000311512
GHRL	-2.36566	0.00603272
HIST2H2BE	-2.39685	4.09346e-05
MTFP1	-2.39874	0.00374569
RPL31	-2.40367	1.72421e-06
SIGIRR	-2.41295	0.0025855
BAZ1A	-2.46448	0.000897807
NEUROD6	-2.48355	0.00374559
RP11-247C2.2	-2.48833	0.0026575
FAM215B	-2.49811	0.000511368
RP11-260M19.1	-2.51193	0.00468532
MROH8	-2.55148	0.000436596
CTD-2316B1.1	-2.55939	0.00561133
RP11-576D8.4	-2.56012	0.00814811
MDK	-2.66311	0.000184024
RPS17	-2.69402	5.36497e-08
PHF21B	-2.71725	0.00292841
BGLAP	-2.72879	0.00844719
TAX1BP3	-2.94724	2.84289e-07
MIR4458HG	-2.95571	0.00560924
GRTP1	-2.96587	0.00047819
EOMES	-2.97545	0.00440507
NACA2	-3.04628	0.00641919
MFAP2	-3.06034	0.00247045
EEF1G	-3.10149	0.000499176
SYNDIG1	-3.12555	0.0006822
FGF18	-3.13189	0.000639666
PABPC3	-3.13404	0.00335961
LRRC61	-3.21375	0.0045919
EFS	-3.30935	0.00352759
TMPRSS13	-3.33057	0.000113951
COL9A3	-3.34126	0.0011052
CRYGD	-3.39907	0.00829747
RP11-386G11.10	-3.41936	8.19691e-07
NCAPG	-3.48397	0.000231131
RP11-255M2.3	-3.70531	0.00382788
AP000251.3	-3.74368	0.00355479
KRT31	-3.77975	1.60533e-05
IRF7	-3.82846	0.00601859
INHBA	-3.86895	0.000157873
UHRF1	-3.89181	0.00198647
RP11-138E2.1	-3.90553	0.00556306
H3F3C	-3.98697	0.00219118
RP11-589C21.6	-4.00533	0.000203034
HIST1H4J	-4.01347	0.000221576
MYD88	-4.20039	0.00368048
AGAP2-AS1	-4.24152	0.000246322
MAFA-AS1	-4.481	0.000231131
DONSON	-4.87234	1.83532e-31
SYT2	-4.93143	0.000352068
XXbac-BPG252P9.9	-5.13526	1.62317e-08
MATN4	-5.19875	7.47817e-06
GABRE	-5.63336	9.27805e-11
PRDM6	-6.93451	9.51451e-20
C10orf53	-7.09516	0.00011843

## Sheet: Drugs for All DLN DEG UP
FOR All DLN DEG UP	Term	P-value	Adjusted P-value	Old P-value	Old Adjusted P-value	Odds Ratio	Combined Score	Genes
LINCS DOWN	Hydrocortisone-Hemisuccinate Down	6.87164e-09	4.96196e-05	0	0	4.12702	77.5709	PCSK1;CACNA1A;RFNG;PTGS2;HSPH1;PHACTR2;NRIP3;NTRK2;GDF15;MMP3;SUCO;NR1D2;CCK;DHRS2;ARL4C;RBP4;PCP4;BMP2;TMEM158;PER3;PKIA;ANOS1;PLP1;SPRY2;CRYAB;SCG2;ATF3
LINCS DOWN	PF-06465469 Down	2.8547e-08	4.96196e-05	0	0	3.949	68.6009	ANKRD11;PDGFA;SLC2A3;HSPH1;RAB11FIP1;TDO2;DVL1;PSD3;PHACTR2;PLXNC1;PHLDA2;MAP3K5;EGR1;UPF1;EGR3;FEM1B;GALNT1;MICAL2;SUCO;HIPK1;DUSP6;NR4A1;BMP2;TMEM158;SIK3;RAPGEF2
LINCS DOWN	Tozasertib Down	3.36977e-08	4.96196e-05	0	0	3.91302	67.3267	STK39;PTGS2;PCDH17;ETS2;NPAS2;RGS4;TIMP3;PHACTR2;MBP;PHLDA2;ZNF365;EGR1;EGR3;SPRY4;MICAL2;DUSP6;BMP2;DNAJC6;ANOS1;SSPN;SPARCL1;SPRY2;RAPGEF5;TRIB2;SCG2;UBE2M
LINCS DOWN	Ibrutinib Down	3.65859e-08	4.96196e-05	0	0	3.89527	66.701	BHLHE41;SLC7A1;NPAS2;RGS4;RAB11FIP1;CAMK2N1;PMEPA1;FILIP1L;PHLDA2;EGR1;EGR3;GDF15;BDNF;SPRY4;ARAP2;MICAL2;DUSP6;PTPRE;NR4A1;TMEM158;DNAJC6;SPRY2;TACC1;KCNK1;MET;ATF3
LINCS DOWN	Celecoxib Down	1.1361e-07	0.000119903	0	0	3.77317	60.3348	PCSK1;QPRT;CACNA1A;PTGS2;PCDH17;GLS;NRIP1;PLXNC1;PHLDA2;GDF15;MMP3;DNAJC12;LHFPL2;DHRS2;DUSP6;TUBA4A;EXT1;ARL4C;BMP2;TMEM158;SLC7A8;DDIT3;EEF1A2;MGAT4B;TRIB2
LINCS DOWN	AZD-8330 Down	1.32911e-07	0.000119903	0	0	3.73894	59.2007	PCSK1;STK39;NPAS2;NRGN;RGS4;HSPH1;CAMK2N1;CHN2;MBP;PHLDA2;EGR1;EGR3;EGR4;GDF15;BDNF;SPRY4;DUSP6;CIT;PTPRE;NR4A1;TMEM158;DDAH1;SPRY2;B4GALT6;TRIB2
LINCS DOWN	GSK-4112 Down	1.43662e-07	0.000119903	0	0	3.72205	58.6439	CEBPB;SLC24A3;BHLHE41;SLC2A3;PTGS2;ARHGAP6;RAB11FIP1;CAMK2N1;SPOCK2;TIMP3;SCN3A;EGR1;NTRK2;JUND;DNAJC12;COBL;DUSP6;RBP4;SLC6A8;PKIA;EEF1A2;RAPGEF2;MXRA7;PLCB1;CRYAB
LINCS DOWN	O-Anisidinehcl Down	2.1738e-07	0.000168469	0	0	3.75333	57.5821	HDAC4;EGR1;PCSK1;NTRK2;MBNL2;EGR3;LMO4;CSNK2A2;GFPT1;ARAP2;MICAL2;CASK;DNAJC12;PTGS2;SLC7A1;HSPA13;DUSP6;SLC7A8;CAMK2N1;DDIT3;MAFG;PLCB1;KCNK1;ATF3
LINCS DOWN	Skatole Down	4.01452e-07	0.000244013	0	0	3.61595	53.2564	PCSK1;RABGAP1L;PID1;SLC24A3;NLGN4X;NEBL;CACNA2D3;BHLHE41;DNAJC12;ANK2;CACNA1D;RGS4;NR4A1;PCP4;TMEM158;DDIT3;PSD3;WDR7;PLCB1;RAPGEF5;SCN3A;SKAP2;ADGRL3;MAP3K5
LINCS DOWN	Acefylline Down	4.65897e-07	0.000244013	0	0	3.58315	52.2398	PCSK1;NTRK2;MMP3;STK39;RNF19B;ANK2;ACSL4;SLC2A3;LHFPL2;PTGS2;SLC7A1;DHRS2;RGS4;BMP2;SLC6A8;SLC7A8;RCAN2;GNAS;TIMP3;PHACTR2;TACC1;MBP;SCG2;ZCCHC2
LINCS DOWN	Trametinib Down	5.01575e-07	0.000244013	0	0	3.56696	51.7406	EGR1;PCSK1;EGR3;EGR4;GDF15;SPRY4;BHLHE41;SLC2A3;PTGS2;DHRS2;DUSP6;NPAS2;NRGN;NR4A1;PTPRE;HSPH1;TMEM158;CAMK2N1;CHN2;SPRY2;SLC17A7;PHLDA2;B4GALT6;TRIB2
LINCS DOWN	AS-605240 Down	5.01575e-07	0.000244013	0	0	3.56696	51.7406	EGR1;PCSK1;CEBPB;EGR3;GDF15;ANKRD11;SPRY4;DNAJC12;ANK2;CCK;DUSP6;ETS2;NR4A1;RBP4;TMEM158;CAMK2N1;DDIT3;MAFG;PMEPA1;SPRY2;MBP;PHLDA2;TRIB2;ATF3
LINCS DOWN	Loxapine Down	5.39752e-07	0.000244013	0	0	3.55093	51.2475	PCSK1;GRAMD1B;NTRK2;GDF15;LMO4;BDNF;GALNT1;MMP3;SPRY4;SLC2A3;PTGS2;PCDH17;DUSP6;RGS4;ARL4C;NR4A1;BMP2;TMEM158;NFIL3;PKIA;SPRY2;TRIB2;SCG2;ATF3
LINCS DOWN	GW-7647 Down	1.46687e-06	0.000497362	0	0	3.44352	46.2546	SEMA5A;PCSK1;GDF15;PLPPR4;SPRY4;BHLHE41;PTGS2;DHRS2;PCDH17;NPAS2;NR4A1;P4HA2;DDIT3;UST;ANOS1;SPARCL1;TIMP3;RAPGEF2;SLITRK5;WDR7;SCG2;ATF3;TMEM45A
LINCS DOWN	RU-28318 Down	1.46687e-06	0.000497362	0	0	3.44352	46.2546	FARP1;JUND;GDF15;SEL1L;SPRY4;STK39;PDGFA;CACNA1D;RASAL1;SGPP1;RGS4;PTPRE;HSPH1;RELN;DDAH1;VGF;DNAJC6;GNAS;CRH;SPRY2;RAPGEF5;PLCB1;FILIP1L
LINCS DOWN	LIVF001-013 Down	1.46687e-06	0.000497362	0	0	3.44352	46.2546	NTRK2;CEBPB;GDF15;SPRY4;STK39;SLC7A1;DHRS2;TRHDE;DKK2;DUSP6;ETS2;SGPP1;CIT;HSPH1;SLC6A8;TMEM158;DDIT3;CHN2;CDH11;SPRY2;MBP;RAPGEF5;ATF3
LINCS DOWN	Riboflavin Down	1.57355e-06	0.000502148	0	0	3.4279	45.8042	EGR1;NTRK2;CBX4;NEBL;GDF15;ZBTB16;DNAJC12;COBL;CACNA1D;DUSP6;PARP8;EPB41L4B;ALDH5A1;DNAJC6;DDIT3;GOLGB1;EEF1A2;ANOS1;GNAS;PHLDA2;SCG2;ATF3;TMEM45A
LINCS DOWN	BU-224 Down	1.57355e-06	0.000502148	0	0	3.4279	45.8042	SEMA5A;RAB3B;PCSK1;AGTPBP1;SLC24A3;NEBL;GDF15;SLC1A1;SPRY4;DNAJC12;NAP1L2;ANK2;CACNA1D;SLC2A3;DHRS2;DUSP6;NPAS2;PTPRE;ATRN;RAB11FIP1;ALDH5A1;PSD3;ANOS1
LINCS DOWN	PD-0325901 Down	1.93761e-06	0.000568192	0	0	3.38187	44.4852	EGR1;PCSK1;EGR3;EGR4;GDF15;SPRY4;BHLHE41;PTGS2;DUSP6;NPAS2;NRGN;RGS4;PTPRE;HSPH1;TMEM158;CAMK2N1;SPRY2;SLC17A7;MBP;RAPGEF5;PHLDA2;B4GALT6;TRIB2
LINCS DOWN	KU-C104224 Down	3.65768e-06	0.000944902	0	0	3.34913	41.9267	EGR3;NLGN4X;EGR4;NEBL;QPRT;SLC1A1;BHLHE41;MICAL2;CCK;RGS4;RAB21;NR4A1;RBP4;HSPH1;VGF;CLMN;KCNMA1;WDR7;PHLDA2;TRIB2;SCG2;ATF3
LINCS DOWN	Cardiogenol-C Down	4.18722e-06	0.00100958	0	0	3.31834	41.0926	HACD1;JUND;CLTC;SLC1A1;MICAL2;RANBP9;COBL;ADCY2;ATP10A;LHFPL2;GLS;ARCN1;RAB11FIP1;ALDH5A1;FUT9;DDIT3;SPOCK2;GNAS;SRPRA;MXRA7;SCN3A;ATF3
LINCS DOWN	FU-JMBII113B Down	4.18722e-06	0.00100958	0	0	3.31834	41.0926	SEMA5A;PID1;EGR3;GDF15;CD81;SLC1A1;SPRY4;ARID5B;CACNA1A;CACNA1D;SMARCA1;ARHGAP6;ETS2;RGS4;NR4A1;NR4A3;CDH11;CNTN1;TIMP3;FILIP1L;SCG2;ATF3
LINCS DOWN	Cilastatin Down	4.47731e-06	0.00105606	0	0	3.30315	40.6832	TSPYL2;PCSK1;CEBPB;JUND;GDF15;SLC1A1;SPRY4;SUCO;CACNA1A;DNAJC12;ADCY2;HSPA13;SYNE1;HSPH1;DNAJC6;DDIT3;RCAN2;GNAS;WDR7;TBL1X;RAPGEF5;RAB11FIP3
LINCS DOWN	SA-1462738 Down	4.78556e-06	0.00105966	0	0	3.2881	40.2789	PCSK1;EGR3;KHDRBS3;CD81;PLPPR4;SLC1A1;MMP3;NAP1L2;ANK2;DHRS2;DKK2;BMP2;CAMK2N1;FUT9;MGAT4A;NRIP1;PLP1;SPARCL1;MBP;PLXNC1;SCG2;ATF3
LINCS DOWN	Iobenguane Down	5.11296e-06	0.00108776	0	0	3.27319	39.8796	NTRK2;PID1;GDF15;SLC1A1;MMP3;COBL;CIB1;PTGS2;DHRS2;SYNE1;EXT1;BMP2;RAB11FIP1;HSPH1;DDIT3;EEF1A2;PSD3;ANOS1;SSPN;RAPGEF5;OSBPL1A;ATF3
LINCS DOWN	Halcinonide Down	5.46058e-06	0.00109717	0	0	3.2584	39.4852	RAB3B;PCSK1;EGR3;GDF15;QPRT;ARAP2;MICAL2;CACNA1A;NR1D2;CCK;ARL4C;RBP4;PCP4;TMEM158;DNAJC6;NRIP3;SPRY2;PLCB1;PHLDA2;TRIB2;SCN3A;ATF3
LINCS DOWN	Dexamethasone Down	5.46058e-06	0.00109717	0	0	3.2584	39.4852	PCSK1;NTRK2;EGR3;GDF15;LMO4;GFPT1;BHLHE41;CACNA1A;DNAJC12;NR1D2;SMARCA1;PTGS2;DUSP6;ARL4C;BMP2;TMEM158;PER3;DDIT3;SPRY2;PHLDA2;TRIB2;ATF3
LINCS DOWN	PRT-062607 Down	5.82953e-06	0.00110966	0	0	3.24375	39.0956	EGR1;EGR3;JUND;DIRAS2;SPRY4;ARID5B;SLC2A3;FOS;PTGS2;DHRS2;DUSP6;RGS4;NR4A1;NR4A3;PKIA;HLA-DPB1;TIMP3;NRIP3;SLC17A7;MXRA7;SCG2;ATF3
LINCS DOWN	Silibinin Down	5.82953e-06	0.00110966	0	0	3.24375	39.0956	PCSK1;MBNL2;GDF15;ANKRD11;NRXN3;MICAL2;ANXA11;HIPK1;DHRS2;NRGN;RGS4;PTPRE;RBP4;RAB11FIP1;DNAJC6;SPOCK2;EEF1A2;GNAS;NPTN;FILIP1L;SCG2;ATF3
LINCS DOWN	Austricine Down	6.63609e-06	0.00118035	0	0	3.21484	38.3305	SEMA5A;PCSK1;CBX4;NEBL;GDF15;QPRT;SLC1A1;MMP3;DNAJC12;RFNG;DHRS2;ETS2;EXT1;RELN;FUT9;DDIT3;SPOCK2;SSPN;MXRA7;TRIB2;SCG2;TMEM45A
LINCS DOWN	GDC-0879 Down	1.32275e-05	0.00207998	0	0	3.16203	35.5198	USP7;PID1;COBL;EMP2;HIPK1;GLS;RAB21;RAB11FIP1;DDAH1;DNAJC6;RCAN2;EEF1A2;ANOS1;SSPN;GNAS;TIMP3;SLIT3;RAPGEF5;KCNK1;CRYAB;ATF3
LINCS DOWN	Lavendustin-C Down	1.32275e-05	0.00207998	0	0	3.16203	35.5198	CEBPB;SLC24A3;SLC1A1;PDGFA;RANBP9;DNAJC12;CCK;FOS;ETS2;NRGN;HSPH1;TMEM158;MMP16;PSD3;CDH11;ANOS1;GNAS;CSPG5;PLCB1;SCN3A;SCG2
LINCS DOWN	Moclobemide Down	1.40865e-05	0.0021239	0	0	3.14756	35.1592	HACD1;CD81;ANKRD11;STK39;DNAJC12;GLS;SYNE1;EXT1;RBP4;PCP4;INPP5A;HSPH1;SLC7A8;NRIP1;MGAT4B;GNAS;TIMP3;MBP;SLIT3;PLXNC1;FILIP1L
LINCS DOWN	SD-6-035-B4 Down	1.49955e-05	0.0021239	0	0	3.13322	34.8031	TENM1;CEBPB;JUND;GDF15;DIRAS2;QPRT;CACNA1A;ADCY2;ATP2B2;TUBA4A;NRGN;PCP4;RELN;DDIT3;CHN2;RCAN2;PSD3;GNAS;SLC17A7;CRYAB;ATF3
LINCS DOWN	Iopanoic-Acid Down	1.5957e-05	0.0021239	0	0	3.11901	34.4514	CDKN1C;PCSK1;HACD1;JUND;GDF15;BDNF;QPRT;GFPT1;IPCEF1;TUBA4A;NPAS2;GLS;ARL4C;HSPH1;TMEM158;TDO2;DNAJC6;GNAS;RAPGEF2;MET;ATF3
LINCS DOWN	Indirubin Down	1.5957e-05	0.0021239	0	0	3.11901	34.4514	ANKRD11;MICAL2;DNAJC12;COBL;CACNA1D;SMARCA1;SYNE1;TTN;EXT1;RBP4;PCP4;BMP2;DDAH1;EEF1A2;GNAS;MBP;MXRA7;TBL1X;FILIP1L;MET;MAP3K5
LINCS DOWN	Gefitinib Down	1.69736e-05	0.0021239	0	0	3.10492	34.104	EGR1;PCSK1;EGR3;GDF15;BDNF;SPRY4;MICAL2;DUSP6;EXT1;NR4A1;PTPRE;HSPH1;TMEM158;EEF1A2;DVL1;RAPGEF2;PMEPA1;PHLDA2;TRIB2;MET;TMEM45A
LINCS DOWN	Ro-19-4605 Down	1.69736e-05	0.0021239	0	0	3.10492	34.104	TSPYL2;HACD1;JUND;NLGN4X;GDF15;CLTC;BHLHE41;DNAJC12;NAP1L2;PTGS2;SLC7A1;PCP4;DDIT3;SPOCK2;ANOS1;SPARCL1;TIMP3;PLXNC1;PLCB1;SCG2;ATF3
LINCS DOWN	Acadesine Down	1.69736e-05	0.0021239	0	0	3.10492	34.104	SEMA5A;NTRK2;EGR3;KHDRBS3;NEBL;BHLHE41;NR1D2;ATP10A;AK5;GLS;RGS4;NR4A1;PTPRE;RAB11FIP1;ANOS1;MBP;TRIB2;SCN3A;ATF3;SKAP2;MAP3K5
LINCS DOWN	Stavudine Down	1.80482e-05	0.0021239	0	0	3.09096	33.7609	TSPYL2;PCSK1;CEBPB;NEBL;MMP3;STK39;PTGS2;ETS2;NPAS2;EXT1;PCP4;BMP2;TMEM158;VGF;HLA-DPB1;GNAS;NPTN;PMEPA1;MXRA7;TBL1X;MET
LINCS DOWN	Mepazine Down	1.80482e-05	0.0021239	0	0	3.09096	33.7609	SEMA5A;EGR3;GDF15;SLC1A1;BHLHE41;DNAJC12;NAP1L2;NR1D2;EMP2;FAM169A;CDC14B;TTN;PTPRE;RAB11FIP1;DDIT3;PLP1;NRIP3;MBP;CRYAB;ATF3;TMEM45A
LINCS DOWN	SA-1919248 Down	1.80482e-05	0.0021239	0	0	3.09096	33.7609	EGR3;GDF15;SLC1A1;MMP3;MICAL2;DNAJC12;ADCY2;LHFPL2;GLS;RELN;TMEM158;TDO2;DDAH1;CAMK2N1;DDIT3;CHN2;PLP1;NRIP3;CRYAB;MET;ATF3
LINCS DOWN	Topotecan Down	1.91836e-05	0.0021239	0	0	3.07712	33.422	PCSK1;PID1;MBNL2;KHDRBS3;SLC24A3;NEBL;GALNT1;MYCBP2;CLTC;SEL1L;CASK;DNAJC12;ANK2;LHFPL2;CIT;RAPGEF2;TBL1X;PLCB1;RAPGEF5;EPS15;MAP3K5
LINCS DOWN	PD-98059 Down	1.91836e-05	0.0021239	0	0	3.07712	33.422	RAB3B;EGR1;PCSK1;EGR3;GDF15;BDNF;SLC1A1;SPRY4;FOS;DUSP6;ETS2;EXT1;RGS4;PTPRE;TMEM158;SPRY2;PLCB1;PHLDA2;TRIB2;MET;ATF3
LINCS DOWN	Medetomidine Down	1.91836e-05	0.0021239	0	0	3.07712	33.422	CEBPB;SLC24A3;NLGN4X;GDF15;PLPPR4;SPRY4;BHLHE41;DNAJC12;ANK2;EMP2;SLC7A1;DHRS2;TTN;EXT1;CDH11;ANOS1;SSPN;TIMP3;RAPGEF5;PLCB1;TRIB2
LINCS DOWN	Formononetin Down	1.91836e-05	0.0021239	0	0	3.07712	33.422	USP7;CEBPB;PID1;EGR3;NLGN4X;ZBTB16;SPRY4;FAM169A;ETS2;NR4A1;PTPRE;RBP4;SLC6A8;EEF1A2;UST;SPARCL1;TIMP3;MBP;RAPGEF5;FILIP1L;ATF3
LINCS DOWN	SA-1921614 Down	1.91836e-05	0.0021239	0	0	3.07712	33.422	PCSK1;BHLHE41;RASAL1;HSPA12A;ARHGAP6;TUBA4A;NPAS2;GLS;RGS4;PTPRE;PCP4;TMEM158;DNAJC6;SSPN;GNAS;PMEPA1;MXRA7;TRIB2;SCG2;TSPYL4;ZNF365
LINCS DOWN	Selumetinib Down	2.03828e-05	0.00216817	0	0	3.06341	33.0873	EGR1;PCSK1;EGR3;GDF15;BDNF;SPRY4;BHLHE41;MICAL2;DNAJC12;PTGS2;DUSP6;NPAS2;RGS4;PTPRE;TMEM158;CAMK2N1;SPRY2;PHLDA2;B4GALT6;TRIB2;MET
LINCS DOWN	Orteronel Down	2.03828e-05	0.00216817	0	0	3.06341	33.0873	PCSK1;GDF15;LMO4;CLTC;SLC1A1;MMP3;MICAL2;CCK;AK5;HSPA13;FGF2;ARL4C;BMP2;TDO2;NFIL3;CAMK2N1;DDIT3;SPRY2;RAPGEF5;PHLDA2;ATF3
LINCS DOWN	STK-674938 Down	2.03828e-05	0.00216817	0	0	3.06341	33.0873	PCSK1;NTRK2;ARFGEF2;CEBPB;MBNL2;GDF15;DNAJC12;COBL;SLC2A3;NPAS2;NRGN;TTN;EPB41L4B;PCP4;TMEM158;CAMK2N1;DNAJC6;DDIT3;PMEPA1;PHLDA2;ATF3
DSigDB	nifedipine HL60 DOWN	7.00959e-05	0.00361929	0	0	6.70859	64.172	EGR1;RABGAP1L;WWP1;PTGS2;TRHDE;ATF3;GLS;SKAP2
LINCS DOWN	Bacampicilline Down	3.776e-05	0.00390187	0	0	3.02015	30.758	JUND;NLGN4X;DIRAS2;RANBP9;CASK;ANK2;SLC2A3;PTGS2;DHRS2;PCP4;SLC7A8;CAMK2N1;DNAJC6;DDIT3;CHN2;SPRY2;SLC17A7;TRIB2;SCG2;ATF3
LINCS DOWN	Pilaralisib Down	4.0064e-05	0.00392329	0	0	3.00627	30.4386	CDKN1C;EGR1;CEBPB;SEL1L;STK39;MICAL2;LHFPL2;TUBA4A;GLS;EXT1;NR4A1;DNAJC6;DDIT3;ANOS1;SPARCL1;TIMP3;PLXNC1;PHLDA2;ATF3;PRPH
LINCS DOWN	KU-C104487 Down	4.0064e-05	0.00392329	0	0	3.00627	30.4386	EGR1;NTRK2;EGR3;CALCRL;GDF15;SPRY4;EMP2;DHRS2;RAB21;RELN;TMEM158;SLC7A8;EEF1A2;FILIP1L;MXD1;B4GALT6;SCG2;ATF3;SKAP2;JAK1
LINCS DOWN	Metatinib Down	4.0064e-05	0.00392329	0	0	3.00627	30.4386	USP14;HACD1;CEBPB;NEBL;MMP3;MICAL2;DNAJC12;NR1D2;PTGS2;NR4A1;PCP4;ALDH5A1;NR4A3;TDO2;DNAJC6;B4GALT6;ATF3;SKAP2;MAP3K5;UBE2M
LINCS DOWN	Tretinoin Down	4.50518e-05	0.00392329	0	0	2.97888	29.8117	ATP6V1A;EGR1;FARP1;HACD1;MBNL2;EGR3;NEBL;ZBTB16;SLC1A1;LANCL1;MMP3;ARID5B;SLC2A3;PTGS2;NFIL3;DNAJC6;RAPGEF2;FILIP1L;CRYAB;ATF3
LINCS DOWN	Batimastat Down	4.50518e-05	0.00392329	0	0	2.97888	29.8117	EGR1;EGR3;NEBL;SLC1A1;MICAL2;ARID5B;SLC2A3;CCK;PTGS2;DUSP6;RGS4;RBP4;NFIL3;CAMK2N1;DDIT3;SPRY2;PLCB1;PHLDA2;ATF3;TMEM45A
LINCS DOWN	Dolasetron Down	4.50518e-05	0.00392329	0	0	2.97888	29.8117	TENM1;EGR3;SLC24A3;NLGN4X;BHLHE41;PTGS2;DHRS2;DKK2;TUBA4A;TTN;CAMK2N1;FUT9;RCAN2;MGAT4A;EEF1A2;ANOS1;FILIP1L;CRYAB;SCG2;ATF3
LINCS DOWN	LY-2886721 Down	4.50518e-05	0.00392329	0	0	2.97888	29.8117	USP7;ANKRD11;STK39;MICAL2;SMARCA1;GLS;EXT1;PCP4;BMP2;PER3;DDAH1;DNAJC6;GOLGB1;EEF1A2;DVL1;MGAT4B;GNAS;TIMP3;PHACTR2;MET
LINCS DOWN	BL-077 Down	4.77475e-05	0.00392329	0	0	2.96536	29.5041	CDKN1C;NTRK2;NEBL;CD81;MMP3;BHLHE41;VWA5A;ANK2;NR1D2;SLC2A3;LHFPL2;RAB11FIP1;SLC6A8;ALDH5A1;DDIT3;NRIP3;MBP;TRIB2;CRYAB;ATF3
LINCS DOWN	desmethyl-DASB Down	4.77475e-05	0.00392329	0	0	2.96536	29.5041	SEMA5A;NTRK2;EGR3;CD81;MICAL2;ADCY2;AK5;FAM169A;NRGN;RGS4;CACNB2;TMEM158;MMP16;GNAS;NPTN;CSPG5;SLC17A7;MXRA7;ZNF365;TMEM45A
LINCS DOWN	Luzindole Down	5.05859e-05	0.00392329	0	0	2.95197	29.2004	CDKN1C;CHRM3;RABGAP1L;NEBL;ZBTB16;QPRT;SLC1A1;DNAJC12;DHRS2;PARP8;SYNE1;TTN;RGS4;DDIT3;ANOS1;GNAS;NRIP3;RAPGEF5;FILIP1L;MAP3K5
LINCS DOWN	Methoprene-Acid Down	5.05859e-05	0.00392329	0	0	2.95197	29.2004	EGR1;NLGN4X;EGR4;BHLHE41;FOS;FAM169A;PLXDC1;DHRS2;CDC14B;NR4A1;DDIT3;CHN2;SPOCK2;PLP1;GNAS;TIMP3;MAPK1;MBP;SCG2;ATF3
LINCS DOWN	Y-27632 Down	5.05859e-05	0.00392329	0	0	2.95197	29.2004	CDKN1C;EGR1;EGR3;GDF15;CD81;LMO4;ANKRD11;GFPT1;PDGFA;MICAL2;LHFPL2;DUSP6;ETS2;NR4A1;TMEM158;DDIT3;RAPGEF2;PMEPA1;PHLDA2;ATF3
LINCS DOWN	Salicylic-Acid Down	5.05859e-05	0.00392329	0	0	2.95197	29.2004	GRAMD1B;JUND;RNF19B;DNAJC12;HIPK1;ARHGAP26;EXT1;PTPRE;PCP4;BMP2;RELN;DNAJC6;GNAS;TNFSF9;TIMP3;TBL1X;PHLDA2;CRYAB;ATF3;SKAP2
LINCS DOWN	KDM-103 Down	5.05859e-05	0.00392329	0	0	2.95197	29.2004	NTRK2;CEBPB;EGR3;BDNF;ZBTB16;SLC1A1;MMP3;BHLHE41;MICAL2;LHFPL2;FGF2;PTPRE;ALDH5A1;ANOS1;SSPN;NRIP3;MXRA7;PLCB1;PHLDA2;MET
LINCS DOWN	Gramine Down	5.05859e-05	0.00392329	0	0	2.95197	29.2004	PCSK1;CEBPB;MBNL2;GDF15;SEL1L;BHLHE41;STK39;DNAJC12;PTGS2;NR4A1;BMP2;RELN;NFIL3;DDIT3;CHN2;SSPN;NRIP3;TBL1X;PLCB1;SCN3A
LINCS DOWN	Betamethasone Down	5.35737e-05	0.00392329	0	0	2.9387	28.9005	NTRK2;MBNL2;GDF15;MICAL2;PTGS2;HSPA13;EXT1;RGS4;ARL4C;HSPH1;TMEM158;DDIT3;CDH11;NRIP3;SPRY2;MBP;MXRA7;PLXNC1;PHLDA2;TRIB2
LINCS DOWN	Karakoline Down	5.35737e-05	0.00392329	0	0	2.9387	28.9005	TSPYL2;SEMA5A;EGR1;NEBL;CD81;ANKRD11;VWA5A;CACNA1A;ANK2;NR1D2;HSPA12A;DHRS2;SYNE1;SLC7A8;DNAJC6;DDIT3;TIMP3;MXRA7;ATF3;TMEM45A
LINCS DOWN	Quinethazone Down	5.35737e-05	0.00392329	0	0	2.9387	28.9005	PCSK1;NEBL;LMO4;MBD2;SLC1A1;BHLHE41;HUWE1;RANBP9;CCK;DHRS2;DUSP6;SGPP1;ALDH5A1;FUT9;DDIT3;UST;PLCB1;PHLDA2;SCN3A;ZNF365
LINCS DOWN	Alda-1 Down	5.35737e-05	0.00392329	0	0	2.9387	28.9005	FARP1;ARFGEF2;CEBPB;JUND;SEL1L;GFPT1;BHLHE41;RNF19B;SLC2A3;PTGS2;SLC7A1;ARL4C;BMP2;RAB11FIP1;NFIL3;GOLGB1;GNAS;TACC1;ATF3;TMEM45A
LINCS DOWN	SA-103150 Down	5.35737e-05	0.00392329	0	0	2.9387	28.9005	SEMA5A;PCSK1;NTRK2;PLPPR4;MMP3;DNAJC12;ANK2;SMARCA1;RBP4;RELN;KIF3B;DNAJC6;DDIT3;SSPN;PLP1;GNAS;TIMP3;SCG2;ATF3;ADGRL3
LINCS DOWN	LY-165163 Down	5.67175e-05	0.00392329	0	0	2.92554	28.6043	EGR1;PLPPR4;ZBTB16;SPRY4;PTGS2;PLXDC1;ETS2;NR4A1;PCP4;NR4A3;CAMK2N1;PKIA;EEF1A2;GNAS;SPARCL1;PMEPA1;SPRY2;RAPGEF5;PHLDA2;ATF3
LINCS DOWN	Amantadine Down	5.67175e-05	0.00392329	0	0	2.92554	28.6043	EGR1;PCSK1;NTRK2;GDF15;CD81;QPRT;MMP3;PTGS2;ETS2;PARP8;RAB11FIP1;SYNJ1;CAMK2N1;CHN2;MGAT4A;PDK3;SLC17A7;KCNK1;ATF3;SKAP2
LINCS DOWN	Naringin Down	5.67175e-05	0.00392329	0	0	2.92554	28.6043	USP7;EGR3;SLC24A3;NEBL;FMR1;MBD2;BHLHE41;MICAL2;CACNA1D;RASAL1;NRGN;RBP4;TMEM158;CLMN;DDIT3;GNAS;WDR7;PLCB1;PHLDA2;ZNF365
LINCS DOWN	Azauridine Down	5.67175e-05	0.00392329	0	0	2.92554	28.6043	EGR1;JUND;SLC24A3;CBX4;NEBL;ANKRD11;CLTC;ANK2;EMP2;SLC7A1;PTPRE;RBP4;HSPH1;STK24;DNAJC6;SIRPA;PLCB1;FILIP1L;PHLDA2;ATF3
LINCS DOWN	Cediranib Down	5.67175e-05	0.00392329	0	0	2.92554	28.6043	EGR1;EGR3;SPRY4;ARAP2;MICAL2;SLC6A1;PCDH17;DUSP6;ETS2;NRGN;RGS4;TMEM158;PSD3;SPARCL1;RAPGEF2;PMEPA1;SPRY2;PLXNC1;RAPGEF5;MET
LINCS DOWN	SA-94315 Down	5.67175e-05	0.00392329	0	0	2.92554	28.6043	RAB3B;PCSK1;HACD1;GDF15;BDNF;SEL1L;SLC1A1;DNAJC12;HSPA13;DHRS2;SGPP1;RGS4;PCP4;TMEM158;TDO2;CAMK2N1;DNAJC6;DDIT3;MXRA7;SCG2
LINCS DOWN	SA-424577 Down	5.67175e-05	0.00392329	0	0	2.92554	28.6043	ACTR2;AGTPBP1;KHDRBS3;SLC24A3;NEBL;SLC1A1;BHLHE41;COBL;DHRS2;SYNE1;RGS4;PTPRE;RBP4;PCP4;HSPH1;SYNJ1;DNAJC6;SIRPA;NRIP3;B4GALT6
LINCS DOWN	Gallic-Acid Down	5.67175e-05	0.00392329	0	0	2.92554	28.6043	PCSK1;NTRK2;GDF15;LMO4;SEL1L;GFPT1;MMP3;BHLHE41;CASK;SLC2A3;ERLIN2;PTGS2;HSPA13;ARL4C;BMP2;TMEM158;SLC7A8;NFIL3;DDIT3;ATF3
LINCS DOWN	ADL-5859 Down	5.67175e-05	0.00392329	0	0	2.92554	28.6043	PCSK1;USP7;CEBPB;PID1;BHLHE41;MICAL2;ATP10A;PTGS2;SLC7A1;DKK2;RGS4;EPB41L4B;INPP5A;TMEM158;KIF3B;ANOS1;GNAS;SRPRA;TRIB2;MAP3K5
LINCS DOWN	Senicapoc Down	5.67175e-05	0.00392329	0	0	2.92554	28.6043	USP7;SLC24A3;NLGN4X;ANKRD11;MMP3;BHLHE41;COBL;EMP2;DHRS2;PLXDC1;PTPRE;EEF1A2;UST;PSD3;ANOS1;PLP1;SPARCL1;CSPG5;SCG2;MET
LINCS DOWN	Desvenlafaxine Down	5.67175e-05	0.00392329	0	0	2.92554	28.6043	NTRK2;NEBL;VWA5A;MICAL2;CIB1;SLC2A3;CCK;ERLIN2;AK5;SMARCA1;DHRS2;NRGN;RGS4;PCP4;SLC7A8;PKIA;SPOCK2;SPARCL1;NRIP3;ATF3
LINCS DOWN	Copanlisib Down	6.00245e-05	0.00392329	0	0	2.9125	28.3117	TSPYL2;CEBPB;JUND;GDF15;VWA5A;MICAL2;SLC2A3;RFNG;PTGS2;ARHGAP26;PTPRE;TMEM158;DDAH1;DDIT3;EOGT;SIRPA;NRIP3;SPRY2;SCG2;ATF3
LINCS DOWN	Tropisetron Down	6.00245e-05	0.00392329	0	0	2.9125	28.3117	CDKN1C;CHRM3;CEBPB;JUND;GDF15;BHLHE41;RNF19B;DNAJC12;RFNG;LHFPL2;HSPA13;DNAJC6;CLMN;DDIT3;CHN2;GNAS;WDR7;PLXNC1;TRIB2;ATF3
LINCS DOWN	Rimexolone Down	6.00245e-05	0.00392329	0	0	2.9125	28.3117	RAB3B;TENM1;USP7;GDF15;BDNF;MMP3;BHLHE41;PDGFA;NR1D2;IPCEF1;DKK2;SYNE1;RGS4;ARL4C;PCP4;TMEM158;NRIP3;SPRY2;MBP;TRIB2
LINCS DOWN	Iocetamic-Acid Down	6.00245e-05	0.00392329	0	0	2.9125	28.3117	CDKN1C;ANKRD11;QPRT;ANK2;RASAL1;ERLIN2;HSPA13;DHRS2;NR4A1;RBP4;PCP4;PER3;DNAJC6;GNAS;MXRA7;PLXNC1;SCN3A;CRYAB;SCG2;ATF3
LINCS DOWN	Epothilone-A Down	6.00245e-05	0.00392329	0	0	2.9125	28.3117	CDKN1C;EGR1;EGR3;GDF15;STK39;ATP1B1;PLXDC1;PCDH17;DUSP6;PTPRE;SLC6A8;P4HA2;HLA-DPB1;PHACTR2;SPRY2;MBP;PLCB1;ATF3;SKAP2;TMEM45A
LINCS DOWN	Maleic-Hydrazide Down	6.00245e-05	0.00392329	0	0	2.9125	28.3117	SEMA5A;CEBPB;GDF15;PLPPR4;SPRY4;STK39;ANK2;EMP2;MT3;DUSP6;NPAS2;NRGN;EXT1;RGS4;TMEM158;EEF1A2;MAPK1;MBP;SCG2;MAP3K5
LINCS DOWN	Cilengitide Down	6.00245e-05	0.00392329	0	0	2.9125	28.3117	RAB3B;HACD1;GDF15;ZBTB16;QPRT;NRXN3;MICAL2;ACSL4;GLS;RAB21;RBP4;PCP4;RELN;DNAJC6;CHN2;GNAS;SCN3A;CRYAB;EPS15;MET
LINCS DOWN	TWS-119 Down	6.35019e-05	0.00393712	0	0	2.89958	28.0228	EGR1;NEBL;GDF15;ARID5B;SLC2A3;LHFPL2;PTGS2;DHRS2;GLS;NR4A1;BMP2;RAB11FIP1;NR4A3;NFIL3;RAPGEF2;PMEPA1;SPRY2;TACC1;MET;ATF3
LINCS DOWN	U-0126 Down	6.35019e-05	0.00393712	0	0	2.89958	28.0228	EGR1;PCSK1;EGR3;LMO4;BDNF;GALNT1;SPRY4;BHLHE41;MICAL2;ARHGAP26;DUSP6;NPAS2;RGS4;PTPRE;TMEM158;PKIA;NRIP3;SPRY2;PHLDA2;TRIB2
LINCS DOWN	Dantrolene Down	6.35019e-05	0.00393712	0	0	2.89958	28.0228	NTRK2;NEBL;SLC1A1;BHLHE41;COBL;SLC2A3;PTGS2;ARHGAP6;RGS4;SLC6A8;CAMK2N1;SYT11;DDIT3;SPOCK2;UST;PLP1;SPARCL1;PLCB1;CRYAB;ATF3
LINCS DOWN	Ricinine Down	6.35019e-05	0.00393712	0	0	2.89958	28.0228	PCSK1;NTRK2;HACD1;SLC1A1;MMP3;MICAL2;DNAJC12;SLC2A3;SLC7A1;DUSP6;NRGN;RGS4;HSPH1;DNAJC6;CHN2;GNAS;MXRA7;PHLDA2;SCN3A;SCG2
LINCS DOWN	PF-3644022 Down	6.35019e-05	0.00393712	0	0	2.89958	28.0228	CDKN1C;EGR1;PCSK1;MBNL2;EGR3;NLGN4X;QPRT;SLC1A1;DNAJC12;CCK;DHRS2;RBP4;BMP2;DNAJC6;PSD3;HLA-DPB1;TIMP3;SCG2;ATF3;JAK1
LINCS DOWN	PD-158780 Down	6.71572e-05	0.0040707	0	0	2.88676	27.7374	EGR1;EGR3;SLC1A1;SPRY4;ARAP2;MICAL2;CCK;PTGS2;DUSP6;TUBA4A;NRGN;NR4A1;TMEM158;CAMK2N1;PLP1;PMEPA1;MAPK1;PHLDA2;TRIB2;ATF3
LINCS DOWN	PD-168077 Down	6.71572e-05	0.0040707	0	0	2.88676	27.7374	EGR1;PCSK1;PID1;EGR3;JUND;GDF15;ANKRD11;QPRT;DNAJC12;ETS2;NRGN;NR4A1;PCP4;TMEM158;NFIL3;P4HA2;CHN2;PHLDA2;TRIB2;ATF3
LINCS DOWN	PD-184352 Down	6.71572e-05	0.0040707	0	0	2.88676	27.7374	EGR1;PCSK1;EGR3;GDF15;BDNF;SPRY4;BHLHE41;STK39;FOS;DUSP6;NPAS2;NRGN;RGS4;PTPRE;TMEM158;SPRY2;RAPGEF5;PHLDA2;TRIB2;MET
LINCS DOWN	EHNA Down	0.000109895	0.00655143	0	0	2.86421	26.1101	RAB3B;HACD1;NEBL;GDF15;SLC1A1;CCK;HSPA12A;SLC7A1;RGS4;RBP4;PCP4;RELN;DNAJC6;DDIT3;SIK3;PHLDA2;OSBPL1A;CRYAB;ATF3
LINCS DOWN	Paroxetine Down	0.000129525	0.00714844	0	0	2.82506	25.2889	NLGN4X;GDF15;CACNA1A;PTGS2;TRHDE;PCDH17;DUSP6;EXT1;RGS4;BMP2;HSPH1;ALDH5A1;TMEM158;PKIA;GNAS;NPTN;PMEPA1;PHLDA2;SCG2
LINCS DOWN	Crenolanib Down	0.000129525	0.00714844	0	0	2.82506	25.2889	CHRM3;GABRB1;SPRY4;ARAP2;NR1D2;DUSP6;PARP8;CIT;RGS4;PTPRE;BMP2;PER3;DDAH1;SYT11;RCAN2;GNAS;TIMP3;SPRY2;ZNF365
LINCS DOWN	GS-9973 Down	0.000136723	0.00714844	0	0	2.81225	25.0221	EGR1;CEBPB;EGR3;MICAL2;SUCO;ARID5B;DUSP6;ETS2;NR4A1;CAMK2N1;SSPN;TIMP3;RAPGEF2;SIRPA;PLXNC1;PLCB1;PHLDA2;ATF3;TMEM45A
LINCS DOWN	Tangeritin Down	0.000136723	0.00714844	0	0	2.81225	25.0221	RAB3B;GDF15;ZBTB16;MMP3;BHLHE41;MICAL2;CDC14B;PTPRE;HSPH1;RAB11FIP1;SLC7A8;P4HA2;PSD3;GNAS;TIMP3;RAPGEF2;SIRPA;CRYAB;ATF3
LINCS DOWN	KU-C104132 Down	0.000136723	0.00714844	0	0	2.81225	25.0221	NLGN4X;MBD2;BHLHE41;VWA5A;EMP2;DHRS2;SGPP1;RAB11FIP1;TMEM158;DNAJC6;PKIA;SPOCK2;UST;ANOS1;GNAS;TIMP3;ATP7A;ATF3;MAP3K5
LINCS DOWN	EMF-sumo1-12 Down	0.00014427	0.00714844	0	0	2.79955	24.7587	EGR1;CEBPB;PID1;NEBL;GDF15;MMP3;BHLHE41;ARID5B;ADCY2;CIB1;CCK;NRGN;RAB11FIP1;CLMN;KCNMA1;EEF1A2;TIMP3;MAPK1;SLC17A7
LINCS DOWN	MW-STK33-1A Down	0.00014427	0.00714844	0	0	2.79955	24.7587	ACTR2;HACD1;GDF15;SLC1A1;RANBP9;ANXA11;COBL;NR4A1;PCP4;SPOCK2;GNAS;PHACTR2;MAPK1;TACC1;CRYAB;MET;ATF3;SKAP2;MAP3K5
LINCS DOWN	Lynestrenol Down	0.00014427	0.00714844	0	0	2.79955	24.7587	NTRK2;GDF15;SLC1A1;PTEN;EMP2;DHRS2;DUSP6;PCP4;RAB11FIP1;TMEM158;TDO2;STK24;DNAJC6;NRIP1;PLXNC1;B4GALT6;SCN3A;ATF3;MAP3K5
LINCS DOWN	DAC-004 Down	0.00014427	0.00714844	0	0	2.79955	24.7587	NTRK2;JUND;NEBL;BHLHE41;NR1D2;ADCY2;HSPA13;DHRS2;RBP4;BMP2;P4HA2;PKIA;SPOCK2;GNAS;MBP;ATP7A;KCNK1;ATF3;TMEM45A
LINCS DOWN	WH-4-025 Down	0.00014427	0.00714844	0	0	2.79955	24.7587	BDNF;MICAL2;DHRS2;GLS;RGS4;NR4A1;RBP4;HSPH1;RAB11FIP1;DDAH1;DNAJC6;DDIT3;GNAS;PHACTR2;NRIP3;MXRA7;FILIP1L;CRYAB;ATF3
LINCS DOWN	Trehalose Down	0.00014427	0.00714844	0	0	2.79955	24.7587	HACD1;NEBL;GDF15;ZBTB16;DNAJC12;SLC2A3;AK5;RGS4;EPB41L4B;PCP4;SLC6A8;ALDH5A1;RELN;TMEM158;CAMK2N1;GNAS;TRIB2;CRYAB;ATF3
LINCS DOWN	Tianeptine Down	0.000152181	0.00714844	0	0	2.78696	24.4986	EGR1;EGR3;SPRY4;MICAL2;PTGS2;DUSP6;GLS;RGS4;ARL4C;BMP2;NR4A3;ANOS1;NRIP3;SPRY2;RAPGEF5;PHLDA2;SCG2;MET;ATF3
LINCS DOWN	Quinine Down	0.000152181	0.00714844	0	0	2.78696	24.4986	TSPYL2;EGR1;EGR3;KHDRBS3;NEBL;GDF15;ZBTB16;SLC1A1;BHLHE41;MICAL2;ERLIN2;RGS4;RAB11FIP1;DDAH1;CAMK2N1;DDIT3;TRIB2;ATF3;SKAP2
LINCS DOWN	Pyrazinamide Down	0.000152181	0.00714844	0	0	2.78696	24.4986	USP7;CEBPB;PID1;NLGN4X;GDF15;MICAL2;FAM169A;PCDH17;GLS;DUSP7;EXT1;CRHBP;PCP4;RCAN2;NPTN;RAPGEF2;MBP;PLXNC1;CRYAB
LINCS DOWN	Sulbactam Down	0.000152181	0.00714844	0	0	2.78696	24.4986	CEBPB;LMO4;PDGFA;MICAL2;RANBP9;DHRS2;ETS2;GLS;SYNE1;RGS4;RAB21;ALDH5A1;DDAH1;DNAJC6;CNTN1;TACC1;RAPGEF5;FILIP1L;ATF3
LINCS DOWN	XMD-132 Down	0.000152181	0.00714844	0	0	2.78696	24.4986	GDF15;SLC1A1;BHLHE41;VWA5A;RANBP9;DNAJC12;NR1D2;RAB11FIP1;RELN;NFIL3;CHN2;ANOS1;SSPN;PLP1;SPARCL1;WDR7;CRYAB;ATF3;TSPYL4
LINCS DOWN	Tofisopam Down	0.000152181	0.00714844	0	0	2.78696	24.4986	EGR1;FARP1;HACD1;CEBPB;JUND;ZBTB16;SLC1A1;BHLHE41;STK39;MICAL2;NR4A1;BMP2;DDAH1;CAMK2N1;CHN2;DVL1;GNAS;PMEPA1;ATF3
LINCS DOWN	SIB-1893 Down	0.000160471	0.00714844	0	0	2.77448	24.2417	MBNL2;KHDRBS3;SLC24A3;ZBTB16;QPRT;MICAL2;ANK2;SLC7A1;CIT;NRGN;RGS4;INPP5A;NFIL3;STK24;CHN2;PHACTR2;TBL1X;PLCB1;RAPGEF5
LINCS DOWN	Indoprofen Down	0.000160471	0.00714844	0	0	2.77448	24.2417	HACD1;CEBPB;GDF15;KMT2B;LANCL1;MICAL2;PTGS2;TUBA4A;SYNE1;BMP2;TMEM158;TDO2;DNAJC6;MGAT4B;SIRPA;RAPGEF5;FILIP1L;ATF3;MAP3K5
LINCS DOWN	KU-C104236N Down	0.000160471	0.00714844	0	0	2.77448	24.2417	TSPYL2;CEBPB;SLC1A1;SPRY4;DNAJC12;ACVR2A;NRGN;EXT1;HSPH1;SLC6A8;CAMK2N1;DNAJC6;DDIT3;GNAS;SIRPA;PLCB1;SCN3A;ZNF365;TMEM45A
LINCS DOWN	SGX-523 Down	0.000160471	0.00714844	0	0	2.77448	24.2417	CEBPB;GDF15;MMP3;STK39;TTN;TGOLN2;EXT1;PTPRE;MAPK9;SLC6A8;TMEM158;CAMK2N1;EEF1A2;MGAT4B;PHACTR2;TACC1;TRIB2;CRYAB;WNT4
LINCS DOWN	4-Chlorophenylguanidine Down	0.000160471	0.00714844	0	0	2.77448	24.2417	NEBL;GDF15;SLC1A1;MMP3;BHLHE41;DNAJC12;NR1D2;EMP2;ATP10A;PTGS2;PCP4;RELN;TMEM158;PKIA;SPOCK2;PSD3;GNAS;PLCB1;ATF3
LINCS DOWN	SA-1939064 Down	0.000160471	0.00714844	0	0	2.77448	24.2417	PCSK1;EGR3;PLPPR4;DIRAS2;HUWE1;ARAP2;MICAL2;RANBP9;ERLIN2;AK5;RGS4;PTPRE;HSPH1;FUT9;RCAN2;NPTN;SIRPA;PHACTR2;ATF3
LINCS DOWN	Fludarabine-Phosphate Down	0.000160471	0.00714844	0	0	2.77448	24.2417	CDKN1C;NTRK2;NLGN4X;FEM1B;ZBTB16;PDGFA;WWP1;DNAJC12;COBL;HIPK1;ETS2;RAB21;HSPH1;DNAJC6;EEF1A2;UST;RAPGEF5;ATF3;MAP3K5
LINCS DOWN	Sulbutiamine Down	0.000160471	0.00714844	0	0	2.77448	24.2417	CEBPB;PID1;AGTPBP1;NEBL;MMP3;DNAJC12;FOS;DHRS2;RBP4;PCP4;RAB11FIP1;TMEM158;CAMK2N1;DNAJC6;SPOCK2;PLP1;PLCB1;CRYAB;ATF3
LINCS DOWN	Mazindol Down	0.000160471	0.00714844	0	0	2.77448	24.2417	EGR1;HACD1;GDF15;SLC1A1;STK39;MICAL2;SLC7A1;EXT1;PCP4;SLC6A8;TMEM158;DVL1;NRIP1;HLA-DPB1;TIMP3;MAPK1;MXRA7;PLCB1;TRIB2
LINCS DOWN	Quetiapine Down	0.000169155	0.00714844	0	0	2.76211	23.9881	EGR3;CALCRL;LMO4;MMP3;SUCO;COBL;PTGS2;HSPA13;PTPRE;RBP4;RAB11FIP1;NFIL3;ANOS1;SIK3;SPARCL1;RAPGEF2;PLCB1;ATF3;TMEM45A
LINCS DOWN	Etifenin Down	0.000169155	0.00714844	0	0	2.76211	23.9881	RABGAP1L;NEBL;CLTC;NR1D2;ARHGAP26;BMP2;HSPH1;PER3;SYT11;DDIT3;CHN2;SPOCK2;UST;CDH11;ANOS1;PDK3;MBP;ATP7A;MAPRE2
LINCS DOWN	U-99194 Down	0.000169155	0.00714844	0	0	2.76211	23.9881	TSPYL2;PID1;EGR3;CALCRL;CD81;QPRT;SLC1A1;MMP3;ARHGAP6;PCDH17;P4HA2;CHN2;MAFG;PLP1;TIMP3;WDR7;FILIP1L;CRYAB;SKAP2
LINCS DOWN	PSH-024 Down	0.000169155	0.00714844	0	0	2.76211	23.9881	EGR3;QPRT;NAP1L2;NR1D2;EMP2;DHRS2;ETS2;TUBA4A;CIT;TTN;RGS4;NR4A1;BMP2;CALY;SLITRK5;NRIP3;MBP;ATP7A;SCG2
LINCS DOWN	KU-C104139 Down	0.000169155	0.00714844	0	0	2.76211	23.9881	SLC24A3;SEL1L;EMP2;HSPA12A;HSPA13;DHRS2;GLS;PTPRE;ACAN;RBP4;RAB11FIP1;ALDH5A1;CAMK2N1;DNAJC6;NRIP1;TIMP3;SCN3A;ATF3;TMEM45A
LINCS DOWN	KU-C104135 Down	0.000169155	0.00714844	0	0	2.76211	23.9881	CDKN1C;SEMA5A;MBNL2;NEBL;SPRY4;MICAL2;CACNA1A;COBL;EMP2;HIPK1;HSPA13;SLC7A1;NPAS2;SYNE1;DDIT3;GOLGB1;SPOCK2;RAPGEF2;PLXNC1
LINCS DOWN	KU-C104250 Down	0.000169155	0.00714844	0	0	2.76211	23.9881	PCSK1;PID1;NEBL;SLC1A1;SPRY4;ANK2;NR1D2;LHFPL2;ETS2;NR4A1;RBP4;PCP4;TMEM158;DNAJC6;ANOS1;NPTN;SPRY2;TRIB2;ATF3
LINCS DOWN	Bicuculline Down	0.000169155	0.00714844	0	0	2.76211	23.9881	RABGAP1L;KHDRBS3;CD81;BHLHE41;VWA5A;ANXA11;CACNA1A;ANK2;ARHGAP6;SLC7A1;BMP2;RAB11FIP1;DDAH1;DDIT3;CRYAB;SCG2;MET;ATF3;SKAP2
LINCS DOWN	NSC-94258 Down	0.000169155	0.00714844	0	0	2.76211	23.9881	CDKN1C;RAB3B;EGR1;EGR3;MMP3;NAP1L2;RFNG;SMARCA1;FGF2;TUBA4A;NR4A1;HSPH1;RELN;PKIA;EEF1A2;PLP1;SPARCL1;PHACTR2;JAK1
LINCS DOWN	Clopamide Down	0.000169155	0.00714844	0	0	2.76211	23.9881	TSPYL2;EGR1;CEBPB;EGR3;CD81;BHLHE41;MICAL2;ARID5B;ATP2B2;RFNG;DUSP6;GOLGA3;SLC6A8;ALDH5A1;TDO2;DDAH1;SSPN;PHLDA2;TMEM45A
LINCS DOWN	Hemicholinium-3 Down	0.000169155	0.00714844	0	0	2.76211	23.9881	CDKN1C;PCSK1;PID1;NEBL;PLPPR4;SLC1A1;BHLHE41;COBL;ANK2;RASAL1;TTN;RBP4;PCP4;RELN;SSPN;RAPGEF5;PHLDA2;CRYAB;MET
LINCS DOWN	Trimethadione Down	0.000169155	0.00714844	0	0	2.76211	23.9881	ATP6V1A;TENM1;NEBL;FMR1;CASK;PTGS2;MT3;PCP4;RELN;TDO2;NFIL3;CAMK2N1;GOLGB1;GNAS;RAPGEF2;CRYAB;MET;ATF3;TMEM45A
LINCS DOWN	Oxyquinoline Down	0.000169155	0.00714844	0	0	2.76211	23.9881	GABBR2;CALCRL;KHDRBS3;CACNA1A;ANK2;DHRS2;DUSP6;PTPRE;PCP4;TMEM158;SLC7A8;NRIP1;ANOS1;SPARCL1;MAPK1;APOE;PLXNC1;PHLDA2;MAP3K5
LINCS DOWN	SA-1460032 Down	0.000169155	0.00714844	0	0	2.76211	23.9881	PCSK1;HACD1;NEBL;ZBTB16;CLTC;SLC1A1;STK39;MICAL2;DNAJC12;PCP4;DDAH1;CAMK2N1;CHN2;PSD3;GNAS;TACC1;CRYAB;ATF3;MAP3K5
LINCS DOWN	Valproxam Down	0.000169155	0.00714844	0	0	2.76211	23.9881	PCSK1;GDF15;PLPPR4;DNAJC12;NAP1L2;ANK2;NR1D2;PLXDC1;EXT1;RGS4;PCP4;RELN;PKIA;RCAN2;NRIP1;GNAS;MBP;PLXNC1;SCG2
LINCS DOWN	KW-2478 Down	0.000178249	0.00714844	0	0	2.74986	23.7377	NTRK2;EGR3;KHDRBS3;SPRY4;PTGS2;HSPA13;DUSP6;ETS2;DUSP7;PTPRE;MAPK9;PCP4;TMEM158;SLK;SIRPA;PMEPA1;PLXNC1;PHLDA2;ATF3
LINCS DOWN	LFM-A12 Down	0.000178249	0.00714844	0	0	2.74986	23.7377	EGR3;NLGN4X;EGR4;NEBL;MMP3;PDGFA;MICAL2;PTGS2;FGF2;EPB41L4B;PTPRE;RBP4;PKIA;PLP1;GNAS;MXRA7;PHLDA2;B4GALT6;ATF3
LINCS DOWN	Flunisolide Down	0.000178249	0.00714844	0	0	2.74986	23.7377	PCSK1;GDF15;LMO4;CLTC;QPRT;MICAL2;PTGS2;IPCEF1;TRHDE;RGS4;PREPL;TMEM158;TDO2;KCNMA1;CRH;NRIP3;PHLDA2;TRIB2;UBE2M
LINCS DOWN	Aminophylline Down	0.000178249	0.00714844	0	0	2.74986	23.7377	SEMA5A;NTRK2;SLC24A3;DNAJC12;PTGS2;PCDH17;SYNE1;PURA;PCP4;ALDH5A1;CHN2;SPOCK2;CDH11;NRIP1;AKT1;TIMP3;PHACTR2;MBP;SCG2
LINCS DOWN	Isobutyl-Nitrite Down	0.000178249	0.00714844	0	0	2.74986	23.7377	TENM1;NTRK2;STK39;MICAL2;ANXA11;SMARCA1;ARHGAP6;DHRS2;MT3;TTN;PCP4;SLC7A8;CAMK2N1;SPOCK2;EEF1A2;SPARCL1;FILIP1L;MET;ATF3
LINCS DOWN	Acrylonitrile Down	0.000178249	0.00714844	0	0	2.74986	23.7377	HACD1;MICAL2;ACSL4;PTGS2;DUSP6;GLS;RGS4;PTPRE;PCP4;RELN;TMEM158;SYT11;TIMP3;SIRPA;SPRY2;MXRA7;PLXNC1;PHLDA2;ATP7A
LINCS DOWN	ONO-4059 Down	0.000178249	0.00714844	0	0	2.74986	23.7377	ATP6V1A;ACTR2;CEBPB;EGR3;NEBL;BHLHE41;PDGFA;RFNG;NRGN;RGS4;EPB41L4B;NR4A1;ALDH5A1;CAMK2N1;CLMN;GNAS;PLXNC1;TRIB2;SKAP2
LINCS DOWN	7-Hydroxystaurosporine Down	0.000178249	0.00714844	0	0	2.74986	23.7377	NTRK2;EGR3;EGR4;GALNT1;DNAJC12;ATP1B1;DUSP6;RGS4;ALDH5A1;KIF3B;P4HA2;PLP1;NPTN;PDK3;SPARCL1;PMEPA1;NRIP3;PLCB1;TMEM45A
LINCS DOWN	Vildagliptin Down	0.000178249	0.00714844	0	0	2.74986	23.7377	PCSK1;KHDRBS3;NLGN4X;BHLHE41;ANK2;SLC2A3;ATP10A;LHFPL2;DHRS2;RGS4;RCAN2;EEF1A2;ANOS1;PLP1;GNAS;TACC1;PLCB1;CRYAB;ATF3
LINCS DOWN	Cicloprofen Down	0.000178249	0.00714844	0	0	2.74986	23.7377	HACD1;MBNL2;BDNF;QPRT;EMP2;ERLIN2;FOS;RAB21;EPB41L4B;RAB11FIP1;SYT11;RCAN2;EEF1A2;UST;TIMP3;PHACTR2;PHLDA2;CRYAB;ATF3
LINCS DOWN	SA-440772 Down	0.000178249	0.00714844	0	0	2.74986	23.7377	PCSK1;MBNL2;SLC1A1;MICAL2;DNAJC12;GLS;CACNB2;PTPRE;PCP4;ALDH5A1;DDAH1;PSD3;MGAT4B;ANOS1;PLP1;AKT1;TIMP3;JAK1;MAP3K5
LINCS DOWN	Palmatine-Chloride Down	0.000178249	0.00714844	0	0	2.74986	23.7377	EGR1;ACTR2;EGR3;KHDRBS3;SUCO;HIPK1;DUSP6;GLS;DUSP7;NR4A1;PTPRE;RBP4;HSPH1;DNAJC6;CDH11;PLXNC1;PHLDA2;KCNK1;TRIB2
LINCS DOWN	Edoxudine Down	0.000178249	0.00714844	0	0	2.74986	23.7377	NTRK2;USP7;SLC24A3;NLGN4X;NEBL;SPRY4;ACSL6;ARAP2;PDGFA;COBL;ANK2;PARP8;TTN;MMP16;ANOS1;PLP1;SPARCL1;FILIP1L;CRYAB
LINCS DOWN	JMW-MITF1 Down	0.000178249	0.00714844	0	0	2.74986	23.7377	CALCRL;NEBL;LMO4;CACNA2D3;NR1D2;CCK;ARHGAP6;DHRS2;PLXDC1;PCP4;PKIA;UST;NPTN;SPARCL1;TIMP3;MXRA7;SCG2;SKAP2;PRPH
LINCS DOWN	TG-100801 Down	0.000178249	0.00714844	0	0	2.74986	23.7377	PID1;NEBL;ZBTB16;SLC1A1;MICAL2;DHRS2;EXT1;RBP4;PCP4;BMP2;SPOCK2;ANOS1;PHACTR2;APOE;FILIP1L;CRYAB;SCG2;MAP3K5;TMEM45A
LINCS DOWN	AZ-628 Down	0.00018777	0.00714844	0	0	2.73771	23.4903	EGR1;PCSK1;EGR3;GDF15;MMP3;SPRY4;ACSL4;PTGS2;DUSP6;NPAS2;NR4A1;PTPRE;HSPH1;TMEM158;SPRY2;RAPGEF5;PHLDA2;TRIB2;MAP3K5
LINCS DOWN	Sinensetin Down	0.00018777	0.00714844	0	0	2.73771	23.4903	SEMA5A;JUND;GDF15;PDGFA;SLC2A3;PTGS2;RAB21;NR4A1;ACAN;BMP2;HSPH1;NR4A3;CAMK2N1;DDIT3;MAFG;GNAS;PMEPA1;ATF3;MARK1
LINCS DOWN	Reserpic-Acid Down	0.00018777	0.00714844	0	0	2.73771	23.4903	PCSK1;NTRK2;RABGAP1L;NEBL;DIRAS2;ACSL6;BHLHE41;SLC1A2;RNF19B;DNAJC12;NR1D2;DHRS2;RBP4;PCP4;ALDH5A1;DNAJC6;GNAS;NRIP3;ATF3
LINCS DOWN	Menadione Down	0.00018777	0.00714844	0	0	2.73771	23.4903	FARP1;GALNT1;SEL1L;MICAL2;HSPA13;DHRS2;SGPP1;GLS;EXT1;TMEM158;DDAH1;NEDD4;CDH11;NPTN;TIMP3;MAPK1;TBL1X;PLCB1;EPS15
LINCS DOWN	Tipifarnib Down	0.00018777	0.00714844	0	0	2.73771	23.4903	EGR1;ZBTB16;SPRY4;BHLHE41;MICAL2;RNF19B;PTGS2;DUSP6;RAB21;TMEM158;SPOCK2;GNAS;SRPRA;TIMP3;NRIP3;SPRY2;PHLDA2;ATP7A;MET
LINCS DOWN	WH-4023 Down	0.00018777	0.00714844	0	0	2.73771	23.4903	USP7;JUND;EGR3;CLTC;MICAL2;LHFPL2;PTGS2;GLS;DUSP7;GOLGA3;EPB41L4B;BMP2;MGAT4B;TIMP3;MAPK1;SLIT3;PHLDA2;ATF3;JAK1
LINCS DOWN	Mebhydrolin Down	0.00018777	0.00714844	0	0	2.73771	23.4903	SEMA5A;FARP1;NTRK2;CEBPB;SLC24A3;NEBL;ZBTB16;MICAL2;DNAJC12;PTGS2;CRHBP;PCP4;BMP2;SLC7A8;CAMK2N1;GNAS;TIMP3;MXRA7;TBL1X
LINCS DOWN	SA-1920327 Down	0.00018777	0.00714844	0	0	2.73771	23.4903	EGR3;SLC24A3;NLGN4X;GALNT1;QPRT;SLC1A1;VWA5A;ARAP2;ANK2;EMP2;DHRS2;SYNE1;PKIA;CHN2;NRIP1;SPARCL1;TACC1;ATF3;SKAP2
LINCS DOWN	3-Fluorobenzylspiperone Down	0.00018777	0.00714844	0	0	2.73771	23.4903	EGR1;EGR3;SPRY4;HSPA12A;ATP1B1;TUBA4A;GLS;DUSP7;EXT1;RGS4;ARL4C;SLC6A8;TMEM158;SIRPA;PMEPA1;MXRA7;FILIP1L;KCNK1;TRIB2
LINCS DOWN	SEP-227900 Down	0.00018777	0.00714844	0	0	2.73771	23.4903	EGR1;HACD1;NEBL;SLC1A1;MMP3;STK39;MICAL2;SMARCA1;GLS;EPB41L4B;NR4A1;RBP4;TMEM158;CAMK2N1;TIMP3;NRIP3;PHLDA2;ATF3;UBE2M
LINCS DOWN	CP-94253 Down	0.000197734	0.00729731	0	0	2.72566	23.246	NTRK2;NLGN4X;GDF15;LMO4;ANKRD11;GALNT1;BHLHE41;NR1D2;PCDH17;DUSP6;TDO2;DDIT3;PKIA;PLP1;PMEPA1;TACC1;MBP;ATF3;TMEM45A
LINCS DOWN	TER-14687 Down	0.000197734	0.00729731	0	0	2.72566	23.246	PCSK1;NTRK2;STK39;DNAJC12;CACNA1D;ETS2;EPB41L4B;RBP4;RELN;CAMK2N1;DNAJC6;PSD3;GNAS;SPARCL1;MBP;PLCB1;RAPGEF5;FILIP1L;SCG2
LINCS DOWN	MD-040 Down	0.000197734	0.00729731	0	0	2.72566	23.246	GDF15;FEM1B;ZBTB16;STK39;ANK2;ATP1B1;DUSP6;DUSP7;NRGN;PTPRE;RAB11FIP1;SLC6A8;PSD3;NRIP1;NPTN;SIRPA;SLIT3;MXRA7;TSPYL4
LINCS DOWN	Penbutolol Down	0.000197734	0.00729731	0	0	2.72566	23.246	USP14;EGR3;ETS2;NRGN;TGOLN2;EPB41L4B;NR4A1;RBP4;PCP4;RELN;ANOS1;AKT1;RAPGEF2;TACC1;FILIP1L;PHLDA2;TRIB2;MET;MAP3K5
LINCS DOWN	Acalabrutinib Down	0.000197734	0.00729731	0	0	2.72566	23.246	EGR1;ACTR2;CEBPB;SLC2A3;FOS;TUBA4A;CDC14B;NRGN;NR4A1;RBP4;DNAJC6;DDIT3;TIMP3;SIRPA;PMEPA1;TBL1X;SCG2;ATF3;JAK1
LINCS DOWN	Thiamphenicol Down	0.000208158	0.00765598	0	0	2.71372	23.0048	EGR1;NEBL;SLC1A1;MMP3;BHLHE41;STK39;CIB1;SLC7A1;EPB41L4B;PREPL;RAB11FIP1;RELN;TMEM158;GNAS;PHACTR2;PHLDA2;TRIB2;CRYAB;MAP3K5
DSigDB	phenoxybenzamine PC3 DOWN	0.000288962	0.00913474	0	0	3.87712	31.5955	CHRM3;EPB41L4B;GRAMD1B;PSD3;SPRY4;BHLHE41;WDR7;TBL1X;ARHGAP26;TRIB2;ZNF365
DSigDB	etynodiol HL60 DOWN	0.000308342	0.00933065	0	0	6.17752	49.9409	EGR1;SLC6A8;SLC2A3;PTGS2;TRIB2;ATF3;TMEM45A
LINCS DOWN	VX-745 Down	0.000261518	0.00945824	0	0	2.74685	22.6588	TSPYL2;EGR1;USP7;CEBPB;GDF15;GFPT1;SLC7A1;HSPA13;ETS2;HSPH1;SLC6A8;TMEM158;DNAJC6;DDIT3;EEF1A2;RAPGEF2;PHACTR2;ZCCHC2
DSigDB	ketanserin PC3 DOWN	0.000355812	0.00993068	0	0	6.01464	47.7629	ATP6V1A;SEL1L;NRIP1;NR1D2;TBL1X;HIPK1;CDC14B
DSigDB	captopril PC3 DOWN	0.000377035	0.0103368	0	0	1.81157	14.2809	ATP6V1A;CHRM3;USP14;ANKRD11;MYCBP2;SEL1L;FAM129A;PDGFA;FAM169A;SLC5A3;SLC7A1;CDC14B;TGOLN2;PURA;COL4A3BP;HRH1;HSPH1;PSD3;GATAD1;NRIP1;PHACTR2;EP300;MBP;TBL1X;AGFG1;ACTR2;GALNT1;RANBP9;NR1D2;EMP2;HIPK1;ATP1B1;DHRS2;DUSP6;MMP16;MAFG;KCNMA1;SSPN;RAPGEF2;OSBPL1A;KCNK1;MET;RHOQ;SKAP2
DSigDB	neostigmine bromide PC3 DOWN	0.00127501	0.0219921	0	0	1.83177	12.2083	ATP6V1A;CHRM3;ANKRD11;MYCBP2;SEL1L;FAM169A;SLC5A3;SLC7A1;CDC14B;TGOLN2;PURA;COL4A3BP;HSPH1;PSD3;GATAD1;NRIP1;PHACTR2;EP300;MBP;TBL1X;AGFG1;ACTR2;GALNT1;NR1D2;HIPK1;ATP1B1;SGPP1;MMP16;KCNMA1;SSPN;RAPGEF2;OSBPL1A;MET;SKAP2
DSigDB	rimexolone HL60 DOWN	0.0014876	0.0246448	0	0	5.43322	35.3735	EGR1;SLC6A8;PTGS2;FILIP1L;ATF3;TMEM45A
Proteomics	a-Naphthoflavone Down	0.000151045	0.0281606	0	0	3.43492	30.2202	UNC13A;NEBL;GDF15;MYH15;KMT2B;NR1D2;FAM171A2;CCNY;FAM110C;SESN2;APOE;ERC2;KIAA1958;MEGF8
Proteomics	Treprostinil Down	0.000151045	0.0281606	0	0	3.43492	30.2202	EGR1;ZNF483;SLC6A17;KMT2B;ARAP2;SUCO;RFNG;HIPK1;NALCN;FAM135B;TNFSF9;APOE;MYZAP;BEND7
DSigDB	sanguinarine MCF7 DOWN	0.00234302	0.0326967	0	0	2.04784	12.4023	AGTPBP1;IQSEC1;MICAL2;SGPP1;GLS;GOLGA3;IRGQ;PREPL;PER3;FAM168A;SYNJ1;FUT9;DNAJC6;GOLGB1;EOGT;UST;GATAD1;PSD3;NRIP1;TBL1X;WASF3;TRIM23
DSigDB	irinotecan MCF7 DOWN	0.00258087	0.0350681	0	0	1.53938	9.17412	FMR1;PTEN;EPB41L4B;COL4A3BP;SLK;PHACTR2;EP300;WDR7;MAP3K5;AGFG1;USP7;MBNL2;ARID5B;MED27;CIT;ATRN;MMP16;DNAJC6;SIK3;RAPGEF2;PLCB1;SOS1;MET;ANKRD11;MYCBP2;SEL1L;STK39;FOXK2;LIN7C;SLC7A1;INPP5A;FAM168A;FUT9;CLMN;NRIP1;HIVEP1;MBP;TBL1X;EPS15;WASF3;ARFGEF2;IQSEC1;WWP1;SUCO;RANBP9;LHFPL2;EXT1;TJP1;STK24;PKIA;GOLGB1;NEDD4;UST;TACC1;KCNK1;ZCCHC2
DSigDB	benzethonium chloride HL60 DOWN	0.00417381	0.0465125	0	0	5.25047	28.767	EGR1;SLC6A8;SLC2A3;ATF3;TMEM45A

## Sheet: Drugs for All DLN DEGs DOWN
FOR All DLN DEG DOWN	Term	P-value	Adjusted P-value	Old P-value	Old Adjusted P-value	Odds Ratio	Combined Score	Genes
Proteomics	Iloprost Up	3.7488e-10	5.55198e-07	0	0	9.71707	210.903	RPL4;EIF4A1;RPL34;TUBB;HMGA1;RPL13A;RPS17;BRMS1;RPS19;RPS18;RPL26;HNRNPA1;RPS10;RPL17;CLASP1
Proteomics	Phenylboronic Acid Up	2.98701e-08	1.47459e-05	0	0	8.28563	143.56	RPS6;HMGA1;RPL13A;RPL23A;EEF2;HSD17B10;RPL7;RPS15;RPS28;RPS29;RPL27A;SNRPE;SH2B2
Proteomics	Buspirone Up	2.8742e-07	9.87016e-05	0	0	7.44422	112.127	EIF4A1;PRR3;HMGA1;RPL36A;SRSF3;RPL23A;RPL26;RPS2;EEF2;RPS10;CLIC1;RPL17
Proteomics	Vilazodone Up	3.33226e-07	9.87016e-05	0	0	7.334	109.383	EEF1G;RPS9;RPS28;RPL3;ACSS2;MVK;RPL36A;RPL35;DHCR7;ACAT2;RPL7;FDFT1
Proteomics	Ramelteon Up	1.41741e-06	0.000321742	0	0	7.06025	95.0781	RPS17;RPS19;RPS18;PRR3;HMGA1;RPL35;RPLP2;RPL13A;MTFR1;RPL23A;RPL17
Proteomics	Tanomastat Up	2.00319e-06	0.00037084	0	0	6.79508	89.1566	RPS19;RPL21;RPL31;GRTP1;RPL34;RPL27A;SNRPG;HMGA1;HNRNPA1;RPL17;RPL7
Proteomics	Icotinib Up	1.28621e-05	0.00211653	0	0	6.15139	69.2722	FAM110A;B4GALT3;RPL34;RPL27A;RPL37A;RPL36;RPL36A;TOB2;HNRNPA1;ST3GAL1
Proteomics	Maraviroc Up	1.54059e-05	0.00228162	0	0	6.01576	66.6592	EEF1G;EIF4A1;RPL31;SNRPG;RPL13A;RPL35A;RPL26;HNRNPA1;RPS10;RPL7
Proteomics	GSK343 Up	1.73326e-05	0.0023336	0	0	5.9286	64.9948	RPS28;ACSS2;MVK;TMEM98;RPL34;RPL36;MVD;DHCR7;ACAT2;FDFT1
LINCS	Simvastatin Up	4.69864e-07	0.00479026	0	0	5.44033	79.2701	G6PD;MARCKSL1;MVK;GDI1;INSIG1;IDH2;TMEM97;ACAT2;CARHSP1;ID2;UCP2;HMG20B;MVD;DHCR7;FDFT1
DSigDB	sanguinarine HL60 UP	2.61368e-05	0.00711791	0	0	3.63268	38.3327	EIF4A1;KLHL25;RPL35A;INHBA;TOB2;SMC4;HIST2H2BE;ID2;RPL27A;FGF18;RPL37A;HIST1H4J;HIST1H4C;HNRNPA1;RPS10;PHLDA1
DSigDB	hyoscyamine HL60 UP	7.75363e-05	0.0105579	0	0	13.0897	123.891	RPL27A;RPL37A;RPLP2;SNRPE;RPS10
DSigDB	oxolinic acid HL60 UP	7.75363e-05	0.0105579	0	0	13.0897	123.891	RPL27A;RPL37A;RPLP2;SNRPE;RPS10
Proteomics	BAY 57-1293 Up	9.34025e-05	0.0106407	0	0	5.35219	49.6608	RBM3;EIF4A1;RPL3;LIMCH1;RPL36A;RPL35;RPL23A;EEF2;HNRNPA1
Proteomics	Dabigatran Up	9.34025e-05	0.0106407	0	0	5.35219	49.6608	SIGIRR;ACSS2;MVK;MVD;TMEM97;INHBA;DHCR7;ACAT2;FDFT1
DSigDB	CP-690334-01 MCF7 UP	9.78399e-05	0.0122977	0	0	9.04408	83.4965	INSIG1;IRF7;MVD;HIST1H4J;HIST1H4C;HIST2H2BE
Old_CMAP	monensin-1105	4.27421e-06	0.0171182	0	0	8.13596	100.584	MVK;C14ORF1;INSIG1;DVL2;MVD;DHCR7;PHLDA1;ACAT2;FDFT1
LINCS	NVP-BEZ235 Up	1.1983e-05	0.0231904	0	0	4.67483	52.9752	MPST;RPS9;MARCKSL1;HMGA1;INHBA;EEF2;SORBS3;EIF3L;RPL36;PABPC3;RPL26;HNRNPA1;SLC25A6
LINCS	Amlodipine Up	1.36481e-05	0.0231904	0	0	4.61418	51.6877	MARCKSL1;CDCA4;INSIG1;TMEM97;INHBA;ACAT2;CARHSP1;MDK;ID2;SNRPG;MVD;DHCR7;FDFT1
DSigDB	colchicine SKMEL5 UP	0.000254883	0.0256328	0	0	9.8921	81.8542	RPL27A;RPL37A;RPLP2;HMG20B;RPS10
DSigDB	benserazide PC3 UP	0.000282369	0.0256328	0	0	9.65608	78.9124	RPL27A;RPL37A;RPLP2;SNRPE;RPS10
DSigDB	primidone PC3 UP	0.000312046	0.026836	0	0	9.43105	76.1308	RPL27A;RPL37A;RPLP2;SNRPE;RPS10
Proteomics	Varespladib Up	0.000365252	0.0315334	0	0	4.95455	39.2148	RPL3;RPS19;RPS18;TUBB;RPL37A;SNRPE;EEF2;LRRC20
Proteomics	SMI-16a Up	0.000365252	0.0315334	0	0	4.95455	39.2148	RPS15;RPS28;RPL27A;RPLP2;RPL26;HNRNPA1;CLIC1;RPL7
Proteomics	Zafirlukast Up	0.000421087	0.0315334	0	0	4.8437	37.6485	RNF138;PRR3;RPS6;RPL35;RPL13A;RPL23A;EEF2;HNRNPA1
Proteomics	Glycyrrhizic Acid Up	0.00044117	0.0315334	0	0	4.80784	37.1458	RPS17;RPS18;LIMCH1;RPL27A;RPS6;RPL36A;RPL35;HNRNPA1
Proteomics	KM03430 Up	0.00044117	0.0315334	0	0	4.80784	37.1458	MAPK7;TMEM98;RPL31;MDK;PRR3;TMEM97;RPL26;ZNF3
Proteomics	Histamine Up	0.000462023	0.0315334	0	0	4.77251	36.6524	EIF4A1;RPL27A;SNRPG;SRSF3;RPLP2;RPL13A;RPL35A;RPL26
Proteomics	AMN 082 Up	0.000483669	0.0315334	0	0	4.73768	36.168	RPS15;RPS9;RPS28;TMEM98;RPL36A;RPL13A;TOB2;RPL7
Proteomics	SCHEMBL5061501 Up	0.000506131	0.0315334	0	0	4.70336	35.6924	RBM3;CARHSP1;RPS19;ACTL6A;RPL37A;UBE2L6;HNRNPA1;SH2B2
Proteomics	2-PMPA Up	0.000506131	0.0315334	0	0	4.70336	35.6924	RBM3;MTCH2;SLC35A4;RPL3;DDAH2;RPL37A;POLD2;SLC25A6
Proteomics	L-741 Up	0.00052943	0.0315334	0	0	4.66952	35.2255	ACSS2;MVK;MVD;TMEM97;DHCR7;ACAT2;CLASP1;FDFT1
Proteomics	UAMC00039 Up	0.000553591	0.0315334	0	0	4.63617	34.767	ACSS2;MVK;GRTP1;MVD;DHCR7;HNRNPA1;ACAT2;FDFT1
Proteomics	Salmeterol Up	0.000553591	0.0315334	0	0	4.63617	34.767	SIGIRR;ACSS2;MVK;MVD;TMEM97;DHCR7;ACAT2;FDFT1
Proteomics	PF-543 Up	0.000578636	0.0317392	0	0	4.60329	34.3168	MSRA;ACSS2;MVK;MVD;TMEM97;DHCR7;ACAT2;FDFT1
LINCS	AZD-8055 Up	5.44854e-05	0.035555	0	0	4.29694	42.1855	RPS9;MARCKSL1;EIF3L;RPL36;HMGA1;PABPC3;RPL35A;RPL26;INHBA;EEF2;SORBS3;SLC25A6
LINCS	KU-0063794 Up	5.66838e-05	0.035555	0	0	4.2782	41.8323	RPS9;MARCKSL1;DDAH2;EIF3L;RPL36;HMGA1;PABPC3;INHBA;EEF2;SORBS3;PHLDA1;SLC25A6
LINCS	Lovastatin Up	5.66838e-05	0.035555	0	0	4.2782	41.8323	MLLT11;G6PD;EGLN2;DDAH2;ID2;INSIG1;HMG20B;DHCR7;GABRE;SMC4;ACAT2;FDFT1
LINCS	TUL-XXI039 Up	5.66838e-05	0.035555	0	0	4.2782	41.8323	MARCKSL1;BDH1;CDCA4;HMBS;POLD2;NME4;TAX1BP3;PRKX;DHCR7;MRPL23;HSD17B10;ACAT2
LINCS	WYE-125132 Up	5.89585e-05	0.035555	0	0	4.25962	41.4831	RBM3;RPS9;EIF3L;RPL36;HMGA1;RPL35A;COL9A3;RPL26;INHBA;EEF2;PHLDA1;SLC25A6
LINCS	Febuxostat Up	6.13117e-05	0.035555	0	0	4.2412	41.1377	CDCA4;ID2;TUBB;UCP2;IDH2;SRSF1;RPL36;PABPC3;RPL35A;DHCR7;YBX1;EEF2
LINCS	Erythromycin-Estolate Up	6.13117e-05	0.035555	0	0	4.2412	41.1377	INSIG1;HMG20B;NME4;MVD;TMEM97;INHBA;DHCR7;GABRE;SORBS3;ACAT2;SYNE2;FDFT1
LINCS	P-Nitroaniline Up	6.37456e-05	0.035555	0	0	4.22294	40.7961	RBM3;RPS17;HMBS;UCP2;RPL36;HMG20B;SNRPE;DHCR7;MRPL23;EEF2;ACAT2;SLC25A6
LINCS	WZ-7043 Up	6.37456e-05	0.035555	0	0	4.22294	40.7961	MLLT11;CARHSP1;LIMCH1;MDK;DDAH2;ID2;TUBB;INSIG1;IDH2;DHCR7;GABRE;ACAT2
LINCS	L-741626 Up	6.62625e-05	0.035555	0	0	4.20483	40.4584	G6PD;LIMCH1;DDAH2;INSIG1;IDH2;HMG20B;TMEM97;DHCR7;GABRE;EEF2;ACAT2;FDFT1
DSigDB	nilutamide PC3 UP	0.000642324	0.0456329	0	0	7.94844	58.4243	RPL27A;RPL37A;RPLP2;SNRPE;RPS10

## Sheet: Drugs for DLN RegNet UP
FOR DLN REG NETWORK DEG UP	Term	P-value	Adjusted P-value	Old P-value	Old Adjusted P-value	Odds Ratio	Combined Score	Genes
LINCS	FGIN-1-43 Down	1.03963e-05	0.0122312	0	0	40.6276	466.163	ACTR2;KHDRBS3;FOS;HSP90B1
LINCS	Nafadotride Down	1.05633e-05	0.0122312	0	0	40.459	463.585	PCDH9;CLTC;FOS;HSP90B1
LINCS	GR-103691 Down	0.000346538	0.0231532	0	0	27.7792	221.331	PCDH9;ANK2;HSP90B1
LINCS	DAC-012 Down	0.00035507	0.0231532	0	0	27.5439	218.787	PCDH9;PTEN;FOS
LINCS	Itdac-1 Down	0.00035507	0.0231532	0	0	27.5439	218.787	KHDRBS3;PCDH9;FOS
LINCS	Avicin-D Down	0.00035507	0.0231532	0	0	27.5439	218.787	ACTR2;PCDH9;CLTC
LINCS	Nimesulide Down	0.00035507	0.0231532	0	0	27.5439	218.787	SYT11;ANK2;HSP90B1
LINCS	Pancuronium Down	0.00035507	0.0231532	0	0	27.5439	218.787	ACTR2;PCDH9;FOS
LINCS	Chlormadinone Down	0.000359386	0.0231532	0	0	27.4278	217.533	KHDRBS3;PCDH9;HSP90B1
LINCS	EPZ-004777 Down	0.000359386	0.0231532	0	0	27.4278	217.533	PCDH9;ANK2;HSP90B1
LINCS	PSH-010 Down	0.000359386	0.0231532	0	0	27.4278	217.533	PCDH9;CLTC;FOS
LINCS	Carbidopa Down	0.000363737	0.0231532	0	0	27.3126	216.291	PCDH9;ANK2;HSP90B1
LINCS	MY-5445 Down	0.000368121	0.0231532	0	0	27.1983	215.06	KHDRBS3;PCDH9;CLTC
LINCS	KIN001-127 Down	0.000368121	0.0231532	0	0	27.1983	215.06	KHDRBS3;PCDH9;HSP90B1
LINCS	Isoetharine Down	0.000372539	0.0231532	0	0	27.085	213.841	KHDRBS3;PTEN;FOS
LINCS	Tipiracil Down	0.000372539	0.0231532	0	0	27.085	213.841	SYT11;FOS;HSP90B1
LINCS	Ethambutol Down	0.000372539	0.0231532	0	0	27.085	213.841	PCDH9;CLTC;ANK2
LINCS	Azauridine Down	0.000372539	0.0231532	0	0	27.085	213.841	PCDH9;CLTC;ANK2
LINCS	ST-023431 Down	0.000372539	0.0231532	0	0	27.085	213.841	PCDH9;PTEN;FOS
LINCS	SA-84512 Down	0.000372539	0.0231532	0	0	27.085	213.841	PCDH9;ANK2;HSP90B1
LINCS	Tryptamine Down	0.000376992	0.0231532	0	0	26.9727	212.633	KHDRBS3;PCDH9;HSP90B1
LINCS	SA-419010 Down	0.000376992	0.0231532	0	0	26.9727	212.633	PCDH9;CLTC;HSP90B1
LINCS	Topotecan Down	0.000376992	0.0231532	0	0	26.9727	212.633	KHDRBS3;CLTC;ANK2
LINCS	Montelukast Down	0.000376992	0.0231532	0	0	26.9727	212.633	KHDRBS3;PCDH9;ANK2
LINCS	Met-Enkephalinrf Down	0.000381479	0.0231532	0	0	26.8612	211.437	PCDH9;SYT11;HSP90B1
LINCS	Oxolinic-Acid Down	0.000386	0.0231532	0	0	26.7507	210.252	KHDRBS3;ANK2;FOS
LINCS	Epirubicin Down	0.000386	0.0231532	0	0	26.7507	210.252	KHDRBS3;NRXN1;PTEN
LINCS	BU-239 Down	0.000386	0.0231532	0	0	26.7507	210.252	PCDH9;ANK2;HSP90B1

## Sheet: Drugs for DLN Reg Net DOWN
FOR DLN REG NETWORK DEG DOWN	Term	P-value	Adjusted P-value	Old P-value	Old Adjusted P-value	Odds Ratio	Combined Score	Genes
Proteomics	Cetirizine Up	1.99351e-05	0.00560177	0	0	84.4723	914.246	EIF4A1;MTCH2;FDFT1
DSigDB	ifosfamide MCF7 UP	3.84703e-05	0.00821495	0	0	302.576	3075.87	EEF1D;SNRPE
DSigDB	hyoscyamine HL60 UP	8.76027e-05	0.00821495	0	0	195.667	1828.05	EEF1D;SNRPE
DSigDB	oxolinic acid HL60 UP	8.76027e-05	0.00821495	0	0	195.667	1828.05	EEF1D;SNRPE
DSigDB	pentetrazol HL60 UP	0.000131333	0.00821495	0	0	158.333	1415.15	EEF1D;SNRPE
DSigDB	benserazide PC3 UP	0.000149985	0.00821495	0	0	147.756	1300.98	EEF1D;SNRPE
DSigDB	primidone PC3 UP	0.000156475	0.00821495	0	0	144.536	1266.52	EEF1D;SNRPE
DSigDB	zidovudine PC3 UP	0.00020571	0.00895802	0	0	125.403	1064.55	EEF1D;SNRPE
DSigDB	nilutamide PC3 UP	0.000213286	0.00895802	0	0	123.074	1040.33	EEF1D;SNRPE
DSigDB	cefotiam PC3 UP	0.000261585	0.00998778	0	0	110.733	913.412	EEF1D;SNRPE
DSigDB	chlortetracycline PC3 UP	0.000305545	0.0106941	0	0	102.19	827.064	EEF1D;SNRPE
DSigDB	nitrofural PC3 UP	0.000343136	0.0110859	0	0	96.2464	767.794	EEF1D;SNRPE
LINCS	Swainsonine Up	9.36825e-05	0.022968	0	0	49.5891	459.969	MSRA;MTCH2;SNRPE
LINCS	SA-1456305 Up	9.5998e-05	0.022968	0	0	49.1726	454.905	EIF4A1;EEF1D;APEX1
LINCS	Navitoclax Up	9.71697e-05	0.022968	0	0	48.9669	452.408	EEF1D;APEX1;SNRPE
LINCS	Rilmenidine Up	9.95413e-05	0.022968	0	0	48.5607	447.483	EIF4A1;MSRA;SNRPE
LINCS	Voriconazole Up	9.95413e-05	0.022968	0	0	48.5607	447.483	MSRA;EEF1D;SNRPE
DSigDB	paclitaxel PC3 UP	0.00112685	0.0262933	0	0	52.1391	353.937	EEF1D;SNRPE
DSigDB	ambroxol PC3 UP	0.00205899	0.0411797	0	0	38.1869	236.207	EEF1D;SNRPE
DSigDB	dexibuprofen PC3 DOWN	0.0031999	0.0475292	0	0	30.3763	174.501	EIF4A1;C14ORF1
DSigDB	tetrandrine PC3 UP	0.00797336	0.0475292	0	0	150.173	725.583	FDFT1
DSigDB	salsolidin PC3 UP	0.00876763	0.0475292	0	0	135.857	643.513	EEF1D
DSigDB	cinchocaine PC3 UP	0.00876763	0.0475292	0	0	135.857	643.513	EEF1D
DSigDB	mesalazine MCF7 UP	0.00876763	0.0475292	0	0	135.857	643.513	EEF1D
DSigDB	sanguinarine HL60 UP	0.00953633	0.0475292	0	0	17.1117	79.6147	EIF4A1;EEF1D
DSigDB	7-aminocephalosporanic acid PC3 UP	0.00956134	0.0475292	0	0	124.031	576.748	EEF1D
DSigDB	estropipate PC3 UP	0.00956134	0.0475292	0	0	124.031	576.748	EEF1D
DSigDB	amprolium PC3 UP	0.0103545	0.0475292	0	0	114.097	521.462	EEF1D
DSigDB	atovaquone MCF7 UP	0.0119392	0.0475292	0	0	98.3399	435.442	EEF1D
DSigDB	simvastatin PC3 UP	0.0127306	0.0486079	0	0	91.9862	401.404	EEF1D
12

## Sheet: WGCNA DOWN DLN
WGCNA DOWN DLN	Term	P-value	Adjusted P-value	Old P-value	Odds Ratio	Combined Score	Genes
LINCS	Decamethonium Up	0.0199589	0	0	19.6603	219.96	CNTNAP2;IGFBP5;BAALC;KRAS;MET
LINCS	Josamycin Up	0.0199589	0	0	19.4952	217.344	INPP5F;IGFBP5;TNNT1;PCSK5;DACT1
LINCS	TIC-10 Up	0.0238497	0	0	15.0133	124.075	MMP16;FAIM2;KRAS;DACT1
LINCS	RS-45041-190 Up	0.0238497	0	0	14.95	123.318	IGFBP5;TNNT1;PLK2;B3GNT2
LINCS	Butylparaben Up	0.0238497	0	0	14.95	123.318	CNTNAP2;INPP5F;IGFBP5;PLK2
LINCS	NF-449 Up	0.0238497	0	0	14.95	123.318	BCL11B;IGFBP5;BAALC;B3GNT2
LINCS	SA-424371 Up	0.0238497	0	0	14.95	123.318	IGFBP5;TNNT1;KRAS;MET
LINCS	Amineptine Up	0.0238497	0	0	14.95	123.318	CNTNAP2;TNNT1;B3GNT2;PCSK5
LINCS	GSK-2636771 Up	0.0238497	0	0	14.95	123.318	BCL11B;IGFBP5;BAALC;B3GNT2
LINCS	Ritodrine Up	0.0238497	0	0	14.8872	122.568	BCL11B;IGFBP5;PLK2;MET
LINCS	VU-0415555-1 Up	0.0238497	0	0	14.8872	122.568	TNNT1;PLK2;KRAS;MET
LINCS	GALR1 ALARIN Up	0.0238497	0	0	14.8872	122.568	INPP5F;IGFBP5;PLK2;DACT1
LINCS	LIVF001-012 Up	0.0238497	0	0	14.8872	122.568	PLK2;B3GNT2;THSD7A;MET
LINCS	Dazmegrel Up	0.0238497	0	0	14.8872	122.568	INPP5F;IGFBP5;MET;DACT1
LINCS	Nafamostat Up	0.0238497	0	0	14.8872	122.568	BCL11B;IGFBP5;BAALC;FAIM2
LINCS	Peucedanin Up	0.0238497	0	0	14.8249	121.825	GABRB1;TNNT1;PLK2;MET
LINCS	Alfadolone-Acetate Up	0.0238497	0	0	14.8249	121.825	MAP2K4;BCL11B;KRAS;MET
LINCS	VU-0447127-2 Up	0.0238497	0	0	14.8249	121.825	CNTNAP2;INPP5F;BCL11B;MET
LINCS	Pranlukast Up	0.0238497	0	0	14.8249	121.825	IGFBP5;TNNT1;KRAS;DACT1
LINCS	Propidium Up	0.0238497	0	0	14.8249	121.825	CNTNAP2;BCL11B;IGFBP5;PLK2
LINCS	Gangaleoidin Up	0.0238497	0	0	14.8249	121.825	TNNT1;BAALC;KRAS;MET
LINCS	GALR3 GALP Up	0.0238497	0	0	14.8249	121.825	IGFBP5;PLK2;BAALC;FAIM2
LINCS	Ryanodine Up	0.0238497	0	0	14.7632	121.09	IGFBP5;PLK2;KRAS;DACT1
LINCS	Piceid Up	0.0238497	0	0	14.7632	121.09	IGFBP5;TNNT1;PCSK5;DACT1
LINCS	Sasapyrine Up	0.0238497	0	0	14.7632	121.09	IGFBP5;TNNT1;BAALC;PCSK5
LINCS	Lysylphenylalanyl-Tyrosine Up	0.0238497	0	0	14.7019	120.361	IGFBP5;TNNT1;KRAS;THSD7A
LINCS	Lisuride Up	0.0238497	0	0	14.7019	120.361	INPP5F;IGFBP5;PLK2;DACT1
LINCS	Zatebradine Up	0.0238497	0	0	14.7019	120.361	PLK2;BAALC;B3GNT2;MET
LINCS	Tetrabenazine Up	0.0238497	0	0	14.7019	120.361	INPP5F;IGFBP5;PLK2;BAALC
LINCS	GANT-58 Up	0.0238497	0	0	14.7019	120.361	TNNT1;PLK2;KRAS;DACT1
LINCS	KU-C104226 Up	0.0238497	0	0	14.7019	120.361	CNTNAP2;IGFBP5;PLK2;DACT1
LINCS	Dichlorvos Up	0.0238497	0	0	14.7019	120.361	BAALC;FAIM2;KRAS;PCSK5
LINCS	SA-441350 Up	0.0238497	0	0	14.7019	120.361	IGFBP5;BAALC;FAIM2;KRAS
LINCS	ML-204 Up	0.0238497	0	0	14.7019	120.361	IGFBP5;TNNT1;KRAS;DACT1
LINCS	Icilin Up	0.0238497	0	0	14.6412	119.64	TNNT1;SYNDIG1;BAALC;DACT1
LINCS	MIM-1 Up	0.0238497	0	0	14.6412	119.64	IGFBP5;MMP16;BAALC;MET
