# Supplementary material for: A human corticospinal organoid-slice connectoid model informs enhancer strategies for post-injury axon regrowth
Source: Cell Rep. Author manuscript; Available in PMC 2026 Jul 24. (PMC7619264; doi:10.1016/j.celrep.2026.117399)
Supplement: Data S3. [file EMS216068-supplement-Data_S3_.xlsx]

## Sheet: Fig 1D
Fig 1D
Table Analyzed	CHX10		Number of comparisons per family	5
			Alpha	0.05
Kruskal-Wallis test
P value	0.1935		Dunn's multiple comparisons test	Mean rank diff.	Significant?	Summary	Adjusted P Value	A-?
Exact or approximate P value?	Approximate		0nM vs. 50nM	-4.667	No	ns	>0.9999	B	50nM
P value summary	ns		0nM vs. 100nM	-7	No	ns	0.5415	C	100nM
Do the medians vary signif. (P < 0.05)?	No		0nM vs. 250nM	-8.667	No	ns	0.2339	D	250nM
Number of groups	6		0nM vs. 500nM	-10.67	No	ns	0.072	E	500nM
Kruskal-Wallis statistic	7.386		0nM vs. 1000nM	-8	No	ns	0.3323	F	1000nM
Data summary			Test details	Mean rank 1	Mean rank 2	Mean rank diff.	n1	n2	Z
Number of treatments (columns)	6		0nM vs. 50nM	3	7.667	-4.667	3	3	1.071
Number of values (total)	18		0nM vs. 100nM	3	10	-7	3	3	1.606
			0nM vs. 250nM	3	11.67	-8.667	3	3	1.988
			0nM vs. 500nM	3	13.67	-10.67	3	3	2.447
			0nM vs. 1000nM	3	11	-8	3	3	1.835
Table Analyzed	GATA3		Number of comparisons per family	5
			Alpha	0.05
Kruskal-Wallis test
P value	0.0143		Dunn's multiple comparisons test	Mean rank diff.	Significant?	Summary	Adjusted P Value	A-?
Exact or approximate P value?	Approximate		0nM vs. 50nM	-4	No	ns	>0.9999	B	50nM
P value summary	*		0nM vs. 100nM	-6.667	No	ns	0.6308	C	100nM
Do the medians vary signif. (P < 0.05)?	Yes		0nM vs. 250nM	-9.333	No	ns	0.1613	D	250nM
Number of groups	6		0nM vs. 500nM	-15	Yes	**	0.0029	E	500nM
Kruskal-Wallis statistic	14.22		0nM vs. 1000nM	-10	No	ns	0.1089	F	1000nM
Data summary			Test details	Mean rank 1	Mean rank 2	Mean rank diff.	n1	n2	Z
Number of treatments (columns)	6		0nM vs. 50nM	2	6	-4	3	3	0.9177
Number of values (total)	18		0nM vs. 100nM	2	8.667	-6.667	3	3	1.529
			0nM vs. 250nM	2	11.33	-9.333	3	3	2.141
			0nM vs. 500nM	2	17	-15	3	3	3.441
			0nM vs. 1000nM	2	12	-10	3	3	2.294
Table Analyzed	ISL1		Number of comparisons per family	5
			Alpha	0.05
Kruskal-Wallis test
P value	0.11		Dunn's multiple comparisons test	Mean rank diff.	Significant?	Summary	Adjusted P Value	A-?
Exact or approximate P value?	Approximate		0nM vs. 50nM	-2.667	No	ns	>0.9999	B	50nM
P value summary	ns		0nM vs. 100nM	-0.6667	No	ns	>0.9999	C	100nM
Do the medians vary signif. (P < 0.05)?	No		0nM vs. 250nM	-1.333	No	ns	>0.9999	D	250nM
Number of groups	6		0nM vs. 500nM	-5.333	No	ns	>0.9999	E	500nM
Kruskal-Wallis statistic	8.977		0nM vs. 1000nM	-11	No	ns	0.0581	F	1000nM
Data summary			Test details	Mean rank 1	Mean rank 2	Mean rank diff.	n1	n2	Z
Number of treatments (columns)	6		0nM vs. 50nM	6	8.667	-2.667	3	3	0.6118
Number of values (total)	18		0nM vs. 100nM	6	6.667	-0.6667	3	3	0.1529
			0nM vs. 250nM	6	7.333	-1.333	3	3	0.3059
			0nM vs. 500nM	6	11.33	-5.333	3	3	1.224
			0nM vs. 1000nM	6	17	-11	3	3	2.524

## Sheet: Fig 1E
Fig. 1E
Table Analyzed	Growth Factors						Number of comparisons per family	5
Data sets analyzed	A-F						Alpha	0.05
ANOVA summary							Dunnett's multiple comparisons test	Mean Diff.	95.00% CI of diff.	Below threshold?	Summary	Adjusted P Value	B-?
F	7.456						BDNF vs. None	2.539	-13.97 to 19.05	No	ns	0.9879	A	None
P value	0.0022						BDNF vs. GDNF	-17.96	-34.47 to -1.455	Yes	*	0.0318	C	GDNF
P value summary	**						BDNF vs. IGF-1	-7.657	-24.16 to 8.850	No	ns	0.5524	D	IGF-1
Significant diff. among means (P < 0.05)?	Yes						BDNF vs. B+G	-20.77	-37.27 to -4.258	Yes	*	0.0133	E	B+G
R squared	0.7565						BDNF vs. B+G+I	-23.01	-39.52 to -6.502	Yes	**	0.0066	F	B+G+I
Brown-Forsythe test							Test details	Mean 1	Mean 2	Mean Diff.	SE of diff.	n1	n2	q	DF
F (DFn, DFd)	1.222 (5, 12)						BDNF vs. None	102.5	100	2.539	5.69	3	3	0.4462	12
P value	0.3569						BDNF vs. GDNF	102.5	120.5	-17.96	5.69	3	3	3.157	12
P value summary	ns						BDNF vs. IGF-1	102.5	110.2	-7.657	5.69	3	3	1.346	12
Are SDs significantly different (P < 0.05)?	No						BDNF vs. B+G	102.5	123.3	-20.77	5.69	3	3	3.65	12
							BDNF vs. B+G+I	102.5	125.5	-23.01	5.69	3	3	4.044	12
Bartlett's test
Bartlett's statistic (corrected)
P value
P value summary
Are SDs significantly different (P < 0.05)?
ANOVA table	SS	DF	MS	F (DFn, DFd)	P value
Treatment (between columns)	1810	5	362.1	F (5, 12) = 7.456	P=0.0022
Residual (within columns)	582.7	12	48.56
Total	2393	17
Data summary
Number of treatments (columns)	6
Number of values (total)	18

## Sheet: Fig 1F
Fig. 1F
Table Analyzed	ISL1		Number of comparisons per family	4
	NO GF		Alpha	0.05
Kruskal-Wallis test
P value	0.5584		Dunn's multiple comparisons test	Mean rank diff.	Significant?	Summary	Adjusted P Value	A-?
Exact or approximate P value?	Exact		None vs. 50nM	2.667	No	ns	>0.9999	B	50nM
P value summary	ns		None vs. 100nM	2.667	No	ns	>0.9999	C	100nM
Do the medians vary signif. (P < 0.05)?	No		None vs. 250nM	1	No	ns	>0.9999	D	250nM
Number of groups	5		None vs. 500nM	-3	No	ns	>0.9999	E	500nM
Kruskal-Wallis statistic	3.3
			Test details	Mean rank 1	Mean rank 2	Mean rank diff.	n1	n2	Z
Data summary			None vs. 50nM	8.667	6	2.667	3	3	0.7303
Number of treatments (columns)	5		None vs. 100nM	8.667	6	2.667	3	3	0.7303
Number of values (total)	15		None vs. 250nM	8.667	7.667	1	3	3	0.2739
			None vs. 500nM	8.667	11.67	-3	3	3	0.8216
Table Analyzed	ISL1		Number of comparisons per family	5
	GF		Alpha	0.05
Kruskal-Wallis test
P value	0.0144		Dunn's multiple comparisons test	Mean rank diff.	Significant?	Summary	Adjusted P Value	G-?
Exact or approximate P value?	Approximate		None vs. 50nM	-5.667	No	ns	0.968	H	50nM
P value summary	*		None vs. 100nM	-1.667	No	ns	>0.9999	I	100nM
Do the medians vary signif. (P < 0.05)?	Yes		None vs. 250nM	-7	No	ns	0.5415	J	250nM
Number of groups	6		None vs. 500nM	-12.67	Yes	*	0.0183	K	500nM
Kruskal-Wallis statistic	14.19		None vs. 1000nM	-12	Yes	*	0.0295	L	1000nM
Data summary			Test details	Mean rank 1	Mean rank 2	Mean rank diff.	n1	n2	Z
Number of treatments (columns)	6		None vs. 50nM	3	8.667	-5.667	3	3	1.3
Number of values (total)	18		None vs. 100nM	3	4.667	-1.667	3	3	0.3824
			None vs. 250nM	3	10	-7	3	3	1.606
			None vs. 500nM	3	15.67	-12.67	3	3	2.906
			None vs. 1000nM	3	15	-12	3	3	2.753
Table Analyzed	CHX10		Number of comparisons per family	4
	NO GF		Alpha	0.05
Kruskal-Wallis test
P value	0.0162		Dunn's multiple comparisons test	Mean rank diff.	Significant?	Summary	Adjusted P Value	A-?
Exact or approximate P value?	Exact		None vs. 50nM	-1.667	No	ns	>0.9999	B	50nM
P value summary	*		None vs. 100nM	-4.667	No	ns	0.805	C	100nM
Do the medians vary signif. (P < 0.05)?	Yes		None vs. 250nM	-7	No	ns	0.2209	D	250nM
Number of groups	5		None vs. 500nM	-10	Yes	*	0.0247	E	500nM
Kruskal-Wallis statistic	9.7
			Test details	Mean rank 1	Mean rank 2	Mean rank diff.	n1	n2	Z
Data summary			None vs. 50nM	3.333	5	-1.667	3	3	0.4564
Number of treatments (columns)	5		None vs. 100nM	3.333	8	-4.667	3	3	1.278
Number of values (total)	15		None vs. 250nM	3.333	10.33	-7	3	3	1.917
			None vs. 500nM	3.333	13.33	-10	3	3	2.739
Table Analyzed	CHX10		Number of comparisons per family	5
	GF		Alpha	0.05
Kruskal-Wallis test
P value	0.0188		Dunn's multiple comparisons test	Mean rank diff.	Significant?	Summary	Adjusted P Value	G-?
Exact or approximate P value?	Approximate		None vs. 50nM	-1.667	No	ns	>0.9999	H	50nM
P value summary	*		None vs. 100nM	-8	No	ns	0.3323	I	100nM
Do the medians vary signif. (P < 0.05)?	Yes		None vs. 250nM	-11.67	Yes	*	0.0372	J	250nM
Number of groups	6		None vs. 500nM	-12.33	Yes	*	0.0233	K	500nM
Kruskal-Wallis statistic	13.54		None vs. 1000nM	-7.333	No	ns	0.4625	L	1000nM
Data summary			Test details	Mean rank 1	Mean rank 2	Mean rank diff.	n1	n2	Z
Number of treatments (columns)	6		None vs. 50nM	2.667	4.333	-1.667	3	3	0.3824
Number of values (total)	18		None vs. 100nM	2.667	10.67	-8	3	3	1.835
			None vs. 250nM	2.667	14.33	-11.67	3	3	2.677
			None vs. 500nM	2.667	15	-12.33	3	3	2.829
			None vs. 1000nM	2.667	10	-7.333	3	3	1.682

## Sheet: Fig 1H
Fig. 1H
Table Analyzed	Distance of progenitor niche		Table Analyzed	Thickness of internal
	from organoid edge			progenitor niche
Column B	Embedded		Column B	Embed
vs.	vs.		vs.	vs.
Column A	No Embedding		Column A	No Embed
Unpaired t test			Unpaired t test
P value	0.0223		P value	0.0249
P value summary	*		P value summary	*
Significantly different (P < 0.05)?	Yes		Significantly different (P < 0.05)?	Yes
One- or two-tailed P value?	Two-tailed		One- or two-tailed P value?	Two-tailed
t, df	t=2.53, df=16		t, df	t=2.476, df=16
How big is the difference?			How big is the difference?
Mean of column A	123		Mean of column A	42.22
Mean of column B	221		Mean of column B	51.23
Difference between means (B - A) ± SEM	97.7 ± 38.6		Difference between means (B - A) ± SEM	9.007 ± 3.638
95% confidence interval	15.8 to 180		95% confidence interval	1.295 to 16.72
R squared (eta squared)	0.286		R squared (eta squared)	0.277
F test to compare variances			F test to compare variances
F, DFn, Dfd	1.14, 8, 8		F, DFn, Dfd	3.045, 8, 8
P value	0.8575		P value	0.136
P value summary	ns		P value summary	ns
Significantly different (P < 0.05)?	No		Significantly different (P < 0.05)?	No
Data analyzed			Data analyzed
Sample size, column A	9		Sample size, column A	9
Sample size, column B	9		Sample size, column B	9

## Sheet: Fig 3D
Fig. 3D
Table Analyzed	PkH First Spike Only		Table Analyzed	PkH First Spike Only		Table Analyzed	PkH First Spike Only		Table Analyzed	PkH First Spike Only		Table Analyzed	PkH First Spike Only		Table Analyzed	PkH First Spike Only
Column B	ImM		Column C	EI		Column D	II		Column C	EI		Column D	II		Column D	II
vs.	vs.		vs.	vs.		vs.	vs.		vs.	vs.		vs.	vs.		vs.	vs.
Column A	MN		Column B	ImM		Column B	ImM		Column A	MN		Column A	MN		Column C	EI
Unpaired t test with Welch's correction			Unpaired t test with Welch's correction			Unpaired t test with Welch's correction			Unpaired t test with Welch's correction			Unpaired t test with Welch's correction			Unpaired t test with Welch's correction
P value	<0.0001		P value	<0.0001		P value	0.0079		P value	0.3296		P value	0.007		P value	0.0209
P value summary	****		P value summary	****		P value summary	**		P value summary	ns		P value summary	**		P value summary	*
Significantly different (P < 0.05)?	Yes		Significantly different (P < 0.05)?	Yes		Significantly different (P < 0.05)?	Yes		Significantly different (P < 0.05)?	No		Significantly different (P < 0.05)?	Yes		Significantly different (P < 0.05)?	Yes
One- or two-tailed P value?	Two-tailed		One- or two-tailed P value?	Two-tailed		One- or two-tailed P value?	Two-tailed		One- or two-tailed P value?	Two-tailed		One- or two-tailed P value?	Two-tailed		One- or two-tailed P value?	Two-tailed
Welch-corrected t, df	t=6.245, df=13.35		Welch-corrected t, df	t=6.139, df=11.89		Welch-corrected t, df	t=3.140, df=12.81		Welch-corrected t, df	t=1.004, df=16.84		Welch-corrected t, df	t=3.128, df=14.85		Welch-corrected t, df	t=2.594, df=14.39
How big is the difference?			How big is the difference?			How big is the difference?			How big is the difference?			How big is the difference?			How big is the difference?
Mean of column A	0.06634		Mean of column B	0.03058		Mean of column B	0.03058		Mean of column A	0.06634		Mean of column A	0.06634		Mean of column C	0.06153
Mean of column B	0.03058		Mean of column C	0.06153		Mean of column D	0.04883		Mean of column C	0.06153		Mean of column D	0.04883		Mean of column D	0.04883
Difference between means (B - A) ± SEM	-0.03576 ± 0.005727		Difference between means (C - B) ± SEM	0.03095 ± 0.005042		Difference between means (D - B) ± SEM	0.01826 ± 0.005814		Difference between means (C - A) ± SEM	-0.004809 ± 0.004790		Difference between means (D - A) ± SEM	-0.01750 ± 0.005597		Difference between means (D - C) ± SEM	-0.01270 ± 0.004894
95% confidence interval	-0.04810 to -0.02342		95% confidence interval	0.01996 to 0.04195		95% confidence interval	0.005678 to 0.03083		95% confidence interval	-0.01492 to 0.005304		95% confidence interval	-0.02944 to -0.005565		95% confidence interval	-0.02317 to -0.002226
R squared (eta squared)	0.7449		R squared (eta squared)	0.7602		R squared (eta squared)	0.4349		R squared (eta squared)	0.05646		R squared (eta squared)	0.397		R squared (eta squared)	0.3186
F test to compare variances			F test to compare variances			F test to compare variances			F test to compare variances			F test to compare variances			F test to compare variances
F, DFn, Dfd	1.105, 8, 6		F, DFn, Dfd	1.577, 24, 6		F, DFn, Dfd	1.048, 7, 6		F, DFn, Dfd	1.426, 24, 8		F, DFn, Dfd	1.055, 8, 7		F, DFn, Dfd	1.505, 24, 7
P value	0.9289		P value	0.5968		P value	0.971		P value	0.6251		P value	0.9567		P value	0.601
P value summary	ns		P value summary	ns		P value summary	ns		P value summary	ns		P value summary	ns		P value summary	ns
Significantly different (P < 0.05)?	No		Significantly different (P < 0.05)?	No		Significantly different (P < 0.05)?	No		Significantly different (P < 0.05)?	No		Significantly different (P < 0.05)?	No		Significantly different (P < 0.05)?	No
Data analyzed			Data analyzed			Data analyzed			Data analyzed			Data analyzed			Data analyzed
Sample size, column A	9		Sample size, column B	7		Sample size, column B	7		Sample size, column A	9		Sample size, column A	9		Sample size, column C	25
Sample size, column B	7		Sample size, column C	25		Sample size, column D	8		Sample size, column C	25		Sample size, column D	8		Sample size, column D	8
Table Analyzed	Transform of HlfW		Table Analyzed	Transform of HlfW		Table Analyzed	Transform of HlfW		Table Analyzed	Transform of HlfW		Table Analyzed	Transform of HlfW		Table Analyzed	Transform of HlfW
Column B	ImM		Column C	EI		Column D	II		Column C	EI		Column D	II		Column D	II
vs.	vs.		vs.	vs.		vs.	vs.		vs.	vs.		vs.	vs.		vs.	vs.
Column A	MN		Column B	ImM		Column B	ImM		Column A	MN		Column A	MN		Column C	EI
Mann Whitney test			Mann Whitney test			Mann Whitney test			Mann Whitney test			Mann Whitney test			Mann Whitney test
P value	0.0007		P value	0.0001		P value	0.0012		P value	0.3759		P value	0.743		P value	0.6356
Exact or approximate P value?	Exact		Exact or approximate P value?	Exact		Exact or approximate P value?	Exact		Exact or approximate P value?	Exact		Exact or approximate P value?	Exact		Exact or approximate P value?	Exact
P value summary	***		P value summary	***		P value summary	**		P value summary	ns		P value summary	ns		P value summary	ns
Significantly different (P < 0.05)?	Yes		Significantly different (P < 0.05)?	Yes		Significantly different (P < 0.05)?	Yes		Significantly different (P < 0.05)?	No		Significantly different (P < 0.05)?	No		Significantly different (P < 0.05)?	No
One- or two-tailed P value?	Two-tailed		One- or two-tailed P value?	Two-tailed		One- or two-tailed P value?	Two-tailed		One- or two-tailed P value?	Two-tailed		One- or two-tailed P value?	Two-tailed		One- or two-tailed P value?	Two-tailed
Sum of ranks in column A,B	47 , 89		Sum of ranks in column B,C	192 , 336		Sum of ranks in column B,D	82 , 38		Sum of ranks in column A,C	134 , 461		Sum of ranks in column A,D	77 , 76		Sum of ranks in column C,D	437 , 124
Mann-Whitney U	2		Mann-Whitney U	11		Mann-Whitney U	2		Mann-Whitney U	89		Mann-Whitney U	32		Mann-Whitney U	88
Difference between medians			Difference between medians			Difference between medians			Difference between medians			Difference between medians			Difference between medians
Median of column A	1.76, n=9		Median of column B	4.11, n=7		Median of column B	4.11, n=7		Median of column A	1.76, n=9		Median of column A	1.76, n=9		Median of column C	2.20, n=25
Median of column B	4.11, n=7		Median of column C	2.20, n=25		Median of column D	1.97, n=8		Median of column C	2.20, n=25		Median of column D	1.97, n=8		Median of column D	1.97, n=8
Difference: Actual	2.34		Difference: Actual	-1.91		Difference: Actual	-2.14		Difference: Actual	0.435		Difference: Actual	0.204		Difference: Actual	-0.232
Difference: Hodges-Lehmann	2.35		Difference: Hodges-Lehmann	-2.29		Difference: Hodges-Lehmann	-2.36		Difference: Hodges-Lehmann	0.185		Difference: Hodges-Lehmann	0.121		Difference: Hodges-Lehmann	-0.169

## Sheet: Fig 3E
Fig. 3E
Table Analyzed	delay to first spike		Table Analyzed	delay to first spike		Table Analyzed	delay to first spike		Table Analyzed	delay to first spike		Table Analyzed	delay to first spike		Table Analyzed	delay to first spike
Column B	EI		Column C	II		Column D	imN		Column C	II		Column D	imN		Column D	imN
vs.	vs.		vs.	vs.		vs.	vs.		vs.	vs.		vs.	vs.		vs.	vs.
Column A	MN		Column A	MN		Column A	MN		Column B	EI		Column B	EI		Column C	II
Mann Whitney test			Mann Whitney test			Mann Whitney test			Mann Whitney test			Mann Whitney test			Mann Whitney test
P value	0.0103		P value	0.003		P value	0.0157		P value	0.31		P value	0.9931		P value	0.281
Exact or approximate P value?	Exact		Exact or approximate P value?	Exact		Exact or approximate P value?	Exact		Exact or approximate P value?	Exact		Exact or approximate P value?	Exact		Exact or approximate P value?	Exact
P value summary	*		P value summary	**		P value summary	*		P value summary	ns		P value summary	ns		P value summary	ns
Significantly different (P < 0.05)?	Yes		Significantly different (P < 0.05)?	Yes		Significantly different (P < 0.05)?	Yes		Significantly different (P < 0.05)?	No		Significantly different (P < 0.05)?	No		Significantly different (P < 0.05)?	No
One- or two-tailed P value?	Two-tailed		One- or two-tailed P value?	Two-tailed		One- or two-tailed P value?	Two-tailed		One- or two-tailed P value?	Two-tailed		One- or two-tailed P value?	Two-tailed		One- or two-tailed P value?	Two-tailed
Sum of ranks in column A,B	196 , 365		Sum of ranks in column A,C	95 , 41		Sum of ranks in column A,D	109 , 81		Sum of ranks in column B,C	450 , 111		Sum of ranks in column B,D	463 , 203		Sum of ranks in column C,D	66.5 , 124
Mann-Whitney U	40		Mann-Whitney U	5		Mann-Whitney U	15		Mann-Whitney U	75		Mann-Whitney U	137		Mann-Whitney U	30.5
Difference between medians			Difference between medians			Difference between medians			Difference between medians			Difference between medians			Difference between medians
Median of column A	0.399, n=8		Median of column A	0.399, n=8		Median of column A	0.399, n=8		Median of column B	0.158, n=25		Median of column B	0.158, n=25		Median of column C	0.122, n=8
Median of column B	0.158, n=25		Median of column C	0.122, n=8		Median of column D	0.168, n=11		Median of column C	0.122, n=8		Median of column D	0.168, n=11		Median of column D	0.168, n=11
Difference: Actual	-0.241		Difference: Actual	-0.277		Difference: Actual	-0.231		Difference: Actual	-0.0355		Difference: Actual	0.0103		Difference: Actual	0.0458
Difference: Hodges-Lehmann	-0.201		Difference: Hodges-Lehmann	-0.254		Difference: Hodges-Lehmann	-0.206		Difference: Hodges-Lehmann	-0.0294		Difference: Hodges-Lehmann	0		Difference: Hodges-Lehmann	0.036
Table Analyzed	capacitance		Table Analyzed	capacitance		Table Analyzed	capacitance		Table Analyzed	capacitance		Table Analyzed	capacitance		Table Analyzed	capacitance
Column C	EI		Column D	II		Column B	ImM		Column D	II		Column C	EI		Column D	II
vs.	vs.		vs.	vs.		vs.	vs.		vs.	vs.		vs.	vs.		vs.	vs.
Column A	MN		Column A	MN		Column A	MN		Column C	EI		Column B	ImM		Column B	ImM
Mann Whitney test			Mann Whitney test			Mann Whitney test			Mann Whitney test			Mann Whitney test			Mann Whitney test
P value	0.0002		P value	0.036		P value	0.0015		P value	0.5124		P value	0.4164		P value	0.9578
Exact or approximate P value?	Exact		Exact or approximate P value?	Exact		Exact or approximate P value?	Exact		Exact or approximate P value?	Exact		Exact or approximate P value?	Exact		Exact or approximate P value?	Exact
P value summary	***		P value summary	*		P value summary	**		P value summary	ns		P value summary	ns		P value summary	ns
Significantly different (P < 0.05)?	Yes		Significantly different (P < 0.05)?	Yes		Significantly different (P < 0.05)?	Yes		Significantly different (P < 0.05)?	No		Significantly different (P < 0.05)?	No		Significantly different (P < 0.05)?	No
One- or two-tailed P value?	Two-tailed		One- or two-tailed P value?	Two-tailed		One- or two-tailed P value?	Two-tailed		One- or two-tailed P value?	Two-tailed		One- or two-tailed P value?	Two-tailed		One- or two-tailed P value?	Two-tailed
Sum of ranks in column A,C	217 , 248		Sum of ranks in column A,D	90 , 30		Sum of ranks in column A,B	127 , 63		Sum of ranks in column C,D	282 , 96		Sum of ranks in column B,C	180 , 316		Sum of ranks in column B,D	84 , 52
Mann-Whitney U	17		Mann-Whitney U	9		Mann-Whitney U	8		Mann-Whitney U	51		Mann-Whitney U	85		Mann-Whitney U	29
Difference between medians			Difference between medians			Difference between medians			Difference between medians			Difference between medians			Difference between medians
Median of column A	91.9, n=9		Median of column A	91.9, n=9		Median of column A	91.9, n=9		Median of column C	19.8, n=21		Median of column B	37.0, n=10		Median of column B	37.0, n=10
Median of column C	19.8, n=21		Median of column D	56.0, n=6		Median of column B	37.0, n=10		Median of column D	56.0, n=6		Median of column C	19.8, n=21		Median of column D	56.0, n=6
Difference: Actual	-72.1		Difference: Actual	-35.9		Difference: Actual	-54.8		Difference: Actual	36.2		Difference: Actual	-17.2		Difference: Actual	19
Difference: Hodges-Lehmann	-67.6		Difference: Hodges-Lehmann	-50.8		Difference: Hodges-Lehmann	-55.9		Difference: Hodges-Lehmann	23.7		Difference: Hodges-Lehmann	-5.1		Difference: Hodges-Lehmann	1.03

## Sheet: Fig 3F
Fig. 3F
Table Analyzed	firing frequency						Number of comparisons per family	3
Data sets analyzed	A-C						Alpha	0.05
ANOVA summary							Tukey's multiple comparisons test	Mean Diff.	95.00% CI of diff.	Below threshold?	Summary	Adjusted P Value
F	23.86						MN vs. EI	-7.167	-11.84 to -2.498	Yes	**	0.0017	A-B
P value	<0.0001						MN vs. II	-16.42	-22.22 to -10.61	Yes	****	<0.0001	A-C
P value summary	****						EI vs. II	-9.249	-14.13 to -4.373	Yes	***	0.0001	B-C
Significant diff. among means (P < 0.05)?	Yes
R squared	0.5567						Test details	Mean 1	Mean 2	Mean Diff.	SE of diff.	n1	n2	q	DF
							MN vs. EI	7.927	15.09	-7.167	1.914	9	24	5.295	38
Brown-Forsythe test							MN vs. II	7.927	24.34	-16.42	2.38	9	8	9.755	38
F (DFn, DFd)	0.7958 (2, 38)						EI vs. II	15.09	24.34	-9.249	2	24	8	6.542	38
P value	0.4586
P value summary	ns						Compact letter display
Are SDs significantly different (P < 0.05)?	No						II	A
							EI	B
Bartlett's test							MN	C
Bartlett's statistic (corrected)	2.568
P value	0.2769
P value summary	ns
Are SDs significantly different (P < 0.05)?	No
ANOVA table	SS	DF	MS	F (DFn, DFd)	P value
Treatment (between columns)	1145	2	572.3	F (2, 38) = 23.86	P<0.0001
Residual (within columns)	911.6	38	23.99
Total	2056	40
Data summary
Number of treatments (columns)	3
Number of values (total)	41
Table Analyzed	inter-spike interval						Number of comparisons per family	3
							Alpha	0.05
Kruskal-Wallis test
P value	<0.0001						Dunn's multiple comparisons test	Mean rank diff.	Significant?	Summary	Adjusted P Value
Exact or approximate P value?	Approximate						MN vs. II	29.11	Yes	****	<0.0001	A-B
P value summary	****						MN vs. EI	11.15	No	ns	0.0601	A-C
Do the medians vary signif. (P < 0.05)?	Yes						II vs. EI	-17.96	Yes	***	0.0005	B-C
Number of groups	3
Kruskal-Wallis statistic	26.13						Test details	Mean rank 1	Mean rank 2	Mean rank diff.	n1	n2	Z
							MN vs. II	34.11	5	29.11	9	9	5.034
Data summary							MN vs. EI	34.11	22.96	11.15	9	24	2.326
Number of treatments (columns)	3						II vs. EI	5	22.96	-17.96	9	24	3.745
Number of values (total)	42
							Compact letter display
							MN	A
							EI	A
							II	B

## Sheet: Fig 4H
Fig. 4H
Table Analyzed	CV of Latency
Column B	Spinal
vs.	vs.
Column A	Cortical- spinal
Unpaired t test
P value	0.0335
P value summary	*
Significantly different (P < 0.05)?	Yes
One- or two-tailed P value?	Two-tailed
t, df	t=2.64, df=7
How big is the difference?
Mean of column A	16.3
Mean of column B	43.4
Difference between means (B - A) ± SEM	27.1 ± 10.3
95% confidence interval	2.81 to 51.3
R squared (eta squared)	0.499
F test to compare variances
F, DFn, Dfd	1.28, 4, 3
P value	0.8761
P value summary	ns
Significantly different (P < 0.05)?	No
Data analyzed
Sample size, column A	4
Sample size, column B	5
Table Analyzed	CV Amplitude
Column B	Spinal
vs.	vs.
Column A	Cortical- spinal
Unpaired t test
P value	0.3005
P value summary	ns
Significantly different (P < 0.05)?	No
One- or two-tailed P value?	Two-tailed
t, df	t=1.12, df=7
How big is the difference?
Mean of column A	78.8
Mean of column B	58.6
Difference between means (B - A) ± SEM	-20.3 ± 18.1
95% confidence interval	-63.1 to 22.6
R squared (eta squared)	0.152
F test to compare variances
F, DFn, Dfd	1.26, 3, 4
P value	0.8026
P value summary	ns
Significantly different (P < 0.05)?	No
Data analyzed
Sample size, column A	5
Sample size, column B	4

## Sheet: Fig 4I
Fig. 4I
Table Analyzed	edge weight
Column B	Stimulation
vs.	vs.
Column A	Baseline
Unpaired t test
P value	0.0136
P value summary	*
Significantly different (P < 0.05)?	Yes
One- or two-tailed P value?	Two-tailed
t, df	t=3.45, df=6
How big is the difference?
Mean of column A	0.00247
Mean of column B	0.21
Difference between means (B - A) ± SEM	0.208 ± 0.0603
95% confidence interval	0.0605 to 0.356
R squared (eta squared)	0.665
F test to compare variances
F, DFn, Dfd	21962, 3, 3
P value	<0.0001
P value summary	****
Significantly different (P < 0.05)?	Yes
Data analyzed
Sample size, column A	4
Sample size, column B	4

## Sheet: Fig 5C
Fig. 5C
Table Analyzed	first peak velocity
Column B	Stim
vs.	vs.
Column A	Baseline
Paired t test
P value	0.0197
P value summary	*
Significantly different (P < 0.05)?	Yes
One- or two-tailed P value?	Two-tailed
t, df	t=4.562, df=3
Number of pairs	4
How big is the difference?
Mean of differences (B - A)	0.0162
SD of differences	0.007104
SEM of differences	0.003552
95% confidence interval	0.004900 to 0.02751
R squared (partial eta squared)	0.874
How effective was the pairing?
Correlation coefficient (r)	0.5695
P value (one tailed)	0.2153
P value summary	ns
Was the pairing significantly effective?	No

[truncated: 7 more sheets: Fig 5D, Fig 6B, Fig 6C, Fig 6F, Fig 6G, Fig 7B, Fig 7C]
